# Supplementary material for: Raman spectroscopy detects chemical differences between potato tubers produced under normal and heat stress growing conditions
Source: Front Plant Sci. 2023 Feb 23;14:1105603. doi: 10.3389/fpls.2023.1105603 (PMC9995913; doi:10.3389/fpls.2023.1105603)
Supplement: Supplementary file 2 [file DataSheet_2.zip]

Archive with 1 entries (1 files):
- DATA_RAMAN.csv
