# Supplementary material for: Raman spectroscopy detects chemical differences between potato tubers produced under normal and heat stress growing conditions
Source: Front Plant Sci. 2023 Feb 23;14:1105603. doi: 10.3389/fpls.2023.1105603 (PMC9995913; doi:10.3389/fpls.2023.1105603)
Supplement: Supplementary file 2 [file DataSheet_2.zip › DATA_RAMAN.csv]

Year	Clone	Condition	Rep	350	351	352	353	354	355	356	357	358	359	360	361	362	363	364	365	366	367	368	369	370	371	372	373	374	375	376	377	378	379	380	381	382	383	384	385	386	387	388	389	390	391	392	393	394	395
2020	COTX09022-3RuRE/Y	Heat stress	R1	1.149360776	16.49645805	30.34510803	38.82771683	38.97318268	32.93930435	24.71981812	18.30455971	17.24585915	20.96909523	26.63792801	31.39062691	32.53343201	30.20070457	26.83344841	24.93712044	26.94491196	32.7919693	39.42515564	43.61945343	42.17525101	34.38315201	23.87166786	14.70289135	10.93501568	14.59107685	22.48316956	30.60698891	34.96408463	32.7610817	25.79640961	16.95052338	9.101928711	4.720925808	3.996289492	6.328350544	11.12013721	17.67874336	24.59250832	30.09626198	32.41897202	29.96733475	23.34141922	14.65299892	6.031434536	-0.45250985
2020	COTX09022-3RuRE/Y	Heat stress	R1	0.248582795	13.54148293	26.70929527	36.71287155	41.20837402	41.84806061	41.71387482	43.88776016	51.04541016	62.00705338	73.47572327	82.13493347	84.85177612	81.52069855	74.49708557	66.21834564	59.06720734	53.95373917	49.99504471	46.21446609	41.64707947	36.30060959	31.91715431	30.40287971	33.65613174	41.96198654	51.44535065	57.59441757	55.88176346	43.71354675	25.74593163	8.34601593	-2.126908779	-0.723588645	9.544834137	22.92532158	33.66487885	36.70191574	32.78734207	25.50801277	18.48592567	15.10090065	15.85384941	19.27693176	23.85934067	28.11370468
2020	COTX09022-3RuRE/Y	Heat stress	R1	-0.907991886	25.04780388	51.38673019	69.43332672	72.35977936	63.90078354	51.55275345	42.81600571	44.366642	55.09560013	69.6242981	82.53117371	88.67982483	87.74635315	83.3326416	79.15384674	78.83139038	82.7952652	87.65907288	89.8176651	85.68933868	74.30173492	59.2098732	44.43360138	33.97713852	30.06346321	30.33742332	31.72121048	31.14092636	26.45235634	19.00347328	10.97818947	4.552605629	1.480678797	1.136312604	2.06460762	2.818004847	2.159170389	0.560802817	-0.641818285	-0.109727047	3.347728491	9.085130692	15.20628643	19.78355789	20.97133827
2020	COTX09022-3RuRE/Y	Heat stress	R1	3.120638132	22.8991909	41.629776	54.04176712	56.14970016	51.36654663	45.73417664	45.29056549	55.23774338	72.76602936	90.6829071	101.7529297	99.23281097	84.51988983	65.66776276	50.92924881	48.34231186	58.90586472	75.20475006	89.32380676	93.41820526	84.72121429	69.36846924	54.36277771	46.71867752	50.0874176	59.55384064	68.86295319	71.75975037	64.13767242	50.03859329	35.4223671	26.25273705	27.13408089	35.15514755	44.79141235	50.53005981	47.55359268	36.9038887	22.5056324	8.299139977	-1.935432553	-6.452969551	-4.905967236	3.027641535	17.53845596
2020	COTX09022-3RuRE/Y	Heat stress	R1	117.4663544	123.3779602	128.9875793	134.9821014	141.8569946	149.0647736	155.6673279	160.7421417	163.429245	163.6186218	161.6104584	157.7049103	152.2177582	145.8046417	139.3751068	133.8621216	130.1439667	127.9036331	125.3670578	120.6703415	111.9730225	98.90338898	83.64833069	68.66035461	56.37632751	48.42846298	44.35128784	43.34340668	44.61904526	47.23618317	49.75669861	50.5940361	48.18117523	41.36515427	31.33285141	20.08365059	9.616936684	1.764121652	-3.006662369	-4.910700798	-4.154479504	-0.989793837	3.93443656	9.684379578	15.32143784	19.93412399
2020	COTX09022-3RuRE/Y	Heat stress	R1	-11.20003891	8.458560944	26.49754143	37.02773285	35.57157516	25.78823471	14.22554684	7.437203884	11.19521713	23.89876556	39.9036293	53.52652359	59.39080048	57.15107346	50.58498764	43.59128952	39.97107697	40.44535446	42.03982925	41.56144333	35.85035324	24.42639732	11.48910522	1.700895667	-0.279819131	7.831945896	22.26013947	38.2757225	51.14920425	57.34249878	57.83119202	54.6553154	49.85100555	45.17314529	40.77505493	36.2592659	31.22636986	25.33944893	18.72838593	11.761343	4.810390472	-1.746824503	-7.418439865	-11.63000298	-13.80845547	-13.40412903
2020	Vanguard Russet	Normal	R1	126.0287399	129.6164398	134.0488434	139.2238312	144.9064789	150.1040344	153.554245	153.994812	150.3744049	143.5635681	135.5070801	128.1496582	123.3657837	121.7212906	122.7351608	125.8873062	130.6224823	135.4401398	137.6873932	134.6449127	123.6324692	104.8057632	83.26579285	64.62138367	54.46183014	55.747509	64.68880463	76.44922638	86.17274475	90.12444305	88.71781921	83.35466766	75.42505646	66.31906128	57.3134613	49.66942978	44.63640976	43.20212936	44.1668129	45.25646973	44.19320679	38.88661575	29.78927612	19.08031845	8.962312698	1.583142757
2020	Vanguard Russet	Normal	R1	253.999115	259.3155212	260.8479614	257.4740601	248.5635834	236.4746399	224.6082764	216.365509	214.6786499	218.0073395	222.3502655	223.6905212	218.2650757	206.4710846	192.1236267	179.139389	171.3334808	169.4077148	170.3139343	170.7969208	167.6210022	159.4333344	148.158371	136.0604553	125.3921967	117.3319702	110.2652054	102.1515427	90.95452118	75.4384613	57.43411255	39.49875259	24.17796516	13.5720129	7.203033924	3.710353851	1.737205148	0.047812067	-1.554946423	-2.756494522	-3.230016947	-2.710275412	-1.477833986	-0.210786775	0.40938136	-0.259640515
2020	Vanguard Russet	Normal	R1	4.039963722	15.64689159	28.38131142	40.10899353	49.04727936	55.31584549	59.72967911	63.08815384	66.12812805	68.82085419	70.73913574	71.44404602	70.53183746	68.079216	64.55742645	60.45333099	56.23817825	52.04336166	47.58621597	42.55282974	36.64491272	30.40401649	25.82482338	25.05045128	30.22401237	41.68393707	55.1905365	65.77754211	68.47479248	60.19494247	44.91703796	28.29982758	15.99813938	12.49884605	15.85131168	21.85881042	26.33633232	25.57543373	19.9262619	11.72724533	3.332438946	-2.982422113	-5.992988586	-5.177184105	-0.022776013	9.866839409
2020	Vanguard Russet	Normal	R1	3.927283525	21.54428291	36.65990829	44.76496887	42.53387451	33.40665436	23.23740387	17.8802166	22.43918419	34.97543335	49.67899323	60.70083237	62.54348755	55.5766716	44.95135498	35.9630394	33.76659775	39.20440674	47.93133926	55.30930328	56.72364044	50.50891495	40.11687469	29.5305233	22.71332741	21.87094307	24.72465134	28.28479576	29.56562805	26.56967735	21.07682037	15.74974251	13.25503922	15.58742905	21.0267868	26.56783104	29.2052803	26.3596344	18.95920563	9.658870697	1.129127264	-4.100214005	-5.347025394	-3.162349463	1.865379214	9.136949539
2020	Vanguard Russet	Normal	R1	77.38412476	92.20535278	109.1356964	124.6166687	135.6092987	142.0394897	144.9033966	145.1894531	143.8391266	141.3798828	138.0969696	134.27565	130.2089996	126.2603912	122.8518066	120.420845	119.354332	119.105484	117.9830093	114.229187	106.0980301	93.61698151	79.86035919	68.21499634	62.0676918	62.80918884	66.74427032	69.3925705	66.25809479	54.58314133	38.1138916	22.13952065	11.94528103	11.6406498	18.78041649	28.64984131	36.54199219	38.25775146	33.91050339	25.73472214	15.97660637	6.823755741	-0.290133804	-4.44308567	-4.720676899	-0.304827362
2020	Vanguard Russet	Normal	R1	3.148553371	12.21152878	22.16988564	30.11236763	33.6472435	33.36716461	30.91946411	27.96124268	26.05585098	25.98343849	28.0905571	32.7159462	40.12218094	49.26128006	58.0208168	64.25514984	65.86357117	62.31373596	54.94437408	45.20556259	34.55127335	24.72454643	17.98209	16.63335228	22.9799614	37.28253555	54.5868454	69.12421417	75.1181488	68.79410553	53.90488815	35.98064804	20.54957771	12.17502689	10.043396	11.47975254	13.80916691	14.5930357	13.39470959	10.74629116	7.195504189	3.292028427	-0.402930617	-3.309381247	-4.845283508	-4.449002743
2020	Vanguard Russet	Normal	R1	5.332626343	30.07667732	50.64698792	62.13543701	60.91906738	50.69522858	37.77846146	28.47939682	28.37820053	36.12535095	46.57835007	54.5478363	55.15694427	48.64989471	39.45060349	32.11579895	31.07330322	37.03999329	46.26400757	54.73175812	58.46481705	55.93006134	49.85610199	43.40512466	39.73152161	40.35295105	42.60348511	43.16875458	38.71877289	27.43526077	13.10932159	0.875809014	-4.146102905	1.830767989	15.0475378	29.16310692	37.82064438	35.58128738	24.51788902	10.4142437	-0.918510318	-4.098871231	0.938711584	10.62793159	21.33218956	29.50858307
2020	Vanguard Russet	Normal	R1	7.181796551	18.95778275	28.41094208	35.14422607	38.97934341	41.01143646	42.7770462	45.82054138	51.39721298	58.02408218	62.72597885	62.50429153	54.62994385	40.65901947	25.65149498	14.78455162	13.07520294	20.82952881	32.70907593	43.03164291	46.16580963	40.17937469	29.5620079	19.46354103	15.02599049	19.03981209	28.31889534	38.7201004	46.11200714	47.46866608	43.91255951	37.55836105	30.51683617	24.63703728	20.33441544	17.52051735	16.11079979	15.93087292	16.06806564	15.24251938	12.18609428	5.814245224	-2.485256672	-9.638352394	-12.54283524	-8.265249252
2020	Vanguard Russet	Normal	R1	184.4175262	188.8595734	192.6696014	194.2609558	192.5469818	189.2613525	187.1494446	188.9488373	196.9126892	208.571579	218.8818054	222.7723389	215.5237274	198.1899414	176.5632324	156.5647736	143.9790039	140.0161438	140.4098663	140.5813293	135.9751129	125.246788	112.6456299	102.9756012	101.0367813	108.9104843	121.7561646	133.6394958	138.6261902	132.3717804	116.5279007	94.15632629	68.31494141	42.11632919	18.8839817	2.035158873	-5.020694733	0.329281896	14.14832211	29.25768852	38.46299744	35.23783493	21.49719238	4.929502964	-6.675530434	-5.896150589
2020	Vanguard Russet	Normal	R1	57.00481796	69.30194855	77.77801514	79.93777466	74.08283234	63.07143784	51.38294601	43.5045166	43.33737183	49.35304642	57.04261398	61.86392975	59.56002045	50.63952637	39.49195862	30.62595367	28.42321205	33.20487595	40.42490005	45.25209045	42.89821243	31.97543335	17.02754974	3.199927092	-4.375741959	-2.956182718	4.072215557	12.36673927	17.57999039	16.73542786	12.00104141	6.761617184	4.403894901	7.525551796	14.35317135	21.59966469	25.97794533	24.67357826	18.78814888	11.34706688	5.39137125	3.782409191	7.049499035	14.13992786	23.96777916	35.42369843
2020	Vanguard Russet	Normal	R1	0.160143971	-0.612092972	1.93205595	8.073850632	17.79726028	29.35567284	40.4048233	48.58481216	51.84825134	50.99149323	48.36949158	46.36063766	47.21049881	51.07090759	56.39056015	61.56347275	65.01100159	65.87325287	64.18095398	60	53.40799332	45.14660645	37.08641052	31.21517181	29.52456093	32.63124466	37.67923355	41.26567078	39.97597504	31.80571747	20.01610374	9.110517502	3.592349768	6.894465446	16.42936134	27.54291725	35.57320023	36.42077637	30.62293816	21.00212288	10.40421295	1.577432036	-3.765244246	-4.641457081	-0.071697176	10.78032207
2020	Vanguard Russet	Heat stress	R1	-0.916443348	6.058233738	14.08756542	23.63885498	34.90561676	46.41729736	56.12522125	61.98071671	62.20463943	57.63502884	50.52789688	43.16270065	37.75638199	35.48292923	36.68428421	41.66333771	50.67219925	61.86140442	70.90103912	73.29710388	64.62202454	44.84665298	21.6254425	3.378465414	-1.478305578	10.8883667	32.64780426	54.11395264	65.61637115	60.51587677	43.622509	22.44551659	4.501965523	-4.062434196	-4.661380768	-1.328708649	1.903149962	1.494421959	-1.931057334	-5.710737228	-7.169651508	-3.869251251	3.545307636	12.34013939	19.72216415	23.06606293
2020	Vanguard Russet	Heat stress	R1	-17.11956787	-3.894056082	7.435333729	14.73857784	16.37633514	13.49202824	8.231038094	2.734357834	-1.025117397	-2.665394068	-2.675336599	-1.552737951	0.209386557	2.173215151	3.937950134	5.111810684	5.313390255	4.733767509	4.24384737	4.755841255	7.16479063	11.41669559	15.77982616	18.36578369	17.28421211	11.81273365	4.232868671	-2.715123177	-6.282044411	-4.659352303	0.420424789	6.398062706	10.71023178	11.26669312	8.625272751	4.253448963	-0.375748545	-3.931389093	-6.164505005	-7.358031273	-7.800619125	-7.768621445	-7.432170868	-6.88838625	-6.229843616	-5.536947727
2020	Vanguard Russet	Heat stress	R1	114.2160492	129.0014648	139.2720947	141.932724	134.8529968	121.4494171	107.1052933	97.20783234	96.42744446	102.7255707	110.3800354	113.6276627	107.0900421	91.69149017	73.50867462	58.77059555	53.55197144	58.87086868	69.70043945	80.65054321	86.37207794	84.45536041	77.62746429	69.12519073	62.18537903	58.88077545	58.31538773	59.12838364	59.9550209	59.54969406	57.09259033	51.86544418	43.15390778	30.68503571	16.66830444	4.17256546	-3.73333025	-4.466640472	0.554554224	7.940746307	14.28888798	16.45956802	14.64931774	11.32614708	9.004945755	10.08927345
2020	Vanguard Russet	Heat stress	R1	146.3134766	153.1275482	160.5852356	166.7828064	170.2502136	172.0466309	174.1277618	178.4512329	186.5645447	196.1538391	202.7958984	202.0362701	189.8189087	168.5077057	145.7145996	129.2155762	126.53862	137.4655609	152.4872742	161.5574493	154.7079926	129.2929993	95.41073608	64.44072723	47.74686813	51.41764832	68.0669632	88.18564606	102.2684631	103.3667984	94.20586395	79.7804184	65.09107208	54.35131454	47.37035751	42.44177246	37.85914612	32.09183121	25.10528183	17.59932709	10.27769947	3.838276148	-1.136303544	-4.143410683	-4.677957058	-2.27846837
2020	Vanguard Russet	Heat stress	R1	132.1138306	147.8428497	162.4257355	170.6753387	168.6466675	159.5041504	148.9395142	142.644516	145.5960541	156.0112762	168.3963776	177.220459	177.2455597	168.0716553	153.2498474	136.4465179	121.2713547	109.3379974	99.88896942	92.02227783	84.84176636	78.09973907	72.67153168	69.54382324	69.69936371	73.26350403	78.15260315	81.93339539	82.17655182	77.23983002	68.43606567	57.78122711	47.29128647	38.67752075	31.95980072	26.57401466	21.95800591	17.58477211	13.25934124	8.944946289	4.602866173	0.26859802	-3.190344095	-4.330151558	-1.694315195	6.057782173
2020	Vanguard Russet	Heat stress	R1	288.5415039	294.0847473	292.701416	285.0682678	272.2215576	257.2247925	243.848587	235.8830109	236.5439758	243.738739	252.456665	257.6636047	254.63797	243.8026581	229.8110809	217.4298859	211.304657	212.2450256	216.4473419	219.8384399	218.3763885	210.4528503	198.7173157	186.2372437	176.0761414	169.5749207	163.6604156	154.5601959	138.5058136	113.4631195	83.92927551	55.94437027	35.54461288	27.51620102	29.63751602	37.26897812	45.75538254	50.81652069	51.09405518	46.67106628	37.65406036	24.32924271	9.357807159	-2.97795248	-8.35277462	-2.687004089
2020	Vanguard Russet	Heat stress	R1	116.4185333	125.5881729	132.8118896	135.3664093	131.3644562	123.6296387	116.6769943	115.0137405	122.4557037	136.2093048	149.8677368	156.9889679	151.5489807	134.5315552	112.6587753	92.81674957	81.71974182	80.78902435	85.09042358	89.31084442	88.1840744	79.87358093	68.51939392	58.85920715	55.62290192	60.91925812	70.11487579	77.5333786	77.49058533	66.28668213	47.68280029	27.19787979	10.35085964	1.688024044	0.306438863	3.420338392	8.243686676	12.18884945	14.29690075	14.42141247	12.4198637	8.227858543	2.843501806	-2.020424843	-4.639966488	-3.392154217
2020	Yukon Gold	Normal	R1	1.668368936	9.108644485	18.7338829	29.33256149	39.69902039	48.85220337	56.38918304	62.00078583	65.37783051	66.30294037	64.95911407	61.6192131	56.56195068	50.17150879	43.52151871	37.95124054	34.79602814	35.18420792	38.09370422	41.25635529	42.39033508	39.37981415	33.05625153	26.7374115	23.80943489	27.56079674	37.64912033	49.36092758	57.72102356	57.79328156	48.01266098	32.60319138	16.36115646	4.078947067	-1.355351925	-1.721541524	0.495914817	2.811052799	3.331478596	2.253762722	0.236293569	-2.063275337	-3.946341038	-4.488992691	-2.69765687	2.422675133
2020	Yukon Gold	Normal	R1	57.49150085	50.0933342	34.58014679	16.66605759	2.061285257	-4.934112549	-3.582287788	6.299326897	24.89600945	51.1788826	79.28862762	102.1667099	112.7565384	105.6460571	85.75524139	61.99625778	43.28713226	37.63963699	43.89757538	55.58052826	66.14559174	69.35257721	64.18201447	54.02066803	42.39203644	32.75711441	26.46751213	22.3260231	18.98309135	15.10087967	10.18530369	5.18563509	1.195376754	-0.691296637	-0.089735784	1.656289816	2.941256523	2.15908742	-1.52962482	-6.269561768	-9.599339485	-9.061320305	-2.979888201	6.315610886	15.23106003	20.16909027
2020	Yukon Gold	Normal	R1	75.72080231	90.27910614	104.4752274	116.1912613	123.2975693	124.6371689	121.4944839	115.5367661	108.4312439	101.6342163	95.79340363	91.35728455	88.76654053	88.33294678	89.50107574	91.39520264	93.12397003	93.83119202	92.85987091	89.67022705	83.73418427	74.61741638	63.72545242	54.00286484	48.44893265	49.95745087	58.05894089	68.23314667	75.70198822	75.73427582	66.75115204	52.58000565	37.58339691	26.1199646	20.71632957	19.40300751	19.53473854	18.45845032	14.35700798	8.319523811	2.083550692	-2.613360167	-4.416316509	-3.907059431	-2.287011385	-0.752386332
2020	Yukon Gold	Normal	R1	339.3155823	350.4007568	358.7772522	359.2095032	349.3017578	334.0644836	319.7054443	312.4285278	316.3183899	326.7410583	336.8202515	339.6856689	329.6661377	308.9498596	282.8579102	256.7191467	235.4424744	219.5286407	206.8377686	195.1986847	182.5496368	168.7995453	155.5761108	144.5655975	137.3995972	133.998764	132.1528931	129.5169983	123.757843	113.719902	100.3277283	84.72073364	68.04026031	51.41204834	35.91885757	22.64149666	12.65881824	6.606319427	3.492544174	1.962752938	0.654280663	-1.4620502	-3.675364494	-4.713722706	-3.296154976	1.596144319
2020	Yukon Gold	Normal	R1	184.8413849	184.8146667	184.1442871	183.7685852	184.168869	184.6741333	184.4219055	182.5614929	178.4687347	172.5233765	165.3512726	157.5782471	149.8496857	142.8773651	137.4004211	134.1579742	133.6703949	134.1026001	132.2288666	124.7922134	108.8169327	86.14762115	62.83590317	45.07793045	38.91751862	45.35551071	59.12712479	74.5613327	86.02225494	90.22557831	88.05496979	80.81985474	69.83358765	56.46028519	42.18907547	28.54424095	17.03443718	8.746446609	3.181111813	-0.52809608	-3.236698866	-5.581342697	-7.006154537	-6.554924011	-3.276909351	3.468261003
2020	Yukon Gold	Normal	R1	369.6135864	386.6131897	399.1890869	402.347229	393.7108765	377.7371521	359.9829102	346.0049133	339.7896118	338.8450317	339.0247803	336.1767273	326.8341675	311.9562378	294.2716675	276.5149231	261.1803284	248.2641296	236.2645111	223.664032	209.03125	192.5772095	175.9368439	160.786087	148.7637634	139.8934631	132.2065887	123.6017227	112.0048065	97.03512573	81.33345795	67.84722137	59.51992798	57.50992966	58.44628906	58.24712753	52.83446503	39.72603607	22.26769257	5.145136356	-6.959841728	-10.32793427	-6.294246197	2.151097775	12.01601315	20.68062592
2020	Yukon Gold	Normal	R1	82.07398987	77.59315491	73.72594452	75.76128387	86.45683289	101.9960709	117.4921265	128.054245	130.1315002	125.6378326	117.8934021	110.2144852	105.4954758	103.8924866	104.4522552	106.2332382	108.2431107	109.0481491	106.9646149	100.2931519	87.51409149	70.22105408	52.69514465	39.32685852	34.37776947	37.94540405	44.93587112	49.93497467	47.57538605	36.20853043	20.7952137	6.979826927	0.391138822	3.892294645	13.30737591	23.36280823	28.78111076	25.97230339	17.43624878	7.086872578	-1.169712186	-4.036699295	-1.431617856	5.674410343	16.30659485	29.5162487
2020	Yukon Gold	Normal	R1	496.8729248	505.2037354	513.2020264	519.4209595	522.6930542	522.6008301	518.8380737	511.1044922	499.2696533	483.9297791	465.8704224	445.8694458	424.745636	403.5346375	383.361908	365.348999	350.381134	336.8122864	321.4925842	301.2427368	273.1628418	239.2904663	205.960083	179.6467438	166.6497345	167.0593719	173.2472229	177.0926361	170.5413971	150.5685883	123.0828629	94.91086578	72.86945343	60.89855957	55.64707565	52.61937332	47.3276329	36.69614792	22.84061813	9.06619072	-1.323934555	-5.620309353	-4.228393078	1.426430821	9.920009613	19.83396339
2020	Yukon Gold	Normal	R1	293.8396301	311.5964661	325.1923218	329.2768555	321.3903198	306.6043091	291.2051392	281.4753418	281.7129822	288.0540466	294.5310059	295.1822205	285.1046143	266.2954712	243.502121	221.4816589	204.614212	193.2720947	185.4369965	179.0613098	172.1911926	164.5739441	157.443222	152.0775909	149.7028809	149.5585938	148.4135437	142.8841705	129.6201477	108.3805084	84.43405914	63.61404037	51.74785995	51.55939484	57.90337753	64.40408325	64.68774414	54.48212814	37.19862366	18.0103302	2.084485531	-6.226124763	-6.865226746	-1.186801434	9.463064194	23.66614151
2020	Yukon Gold	Normal	R1	283.5327454	314.4776306	340.1464844	351.5001831	343.9019775	324.1838989	301.0216675	283.0910034	276.7825623	279.1118774	284.6805115	288.0860901	284.6722717	274.6031189	259.9606628	242.8385468	225.2563324	208.5069122	193.4574432	180.9594727	171.8254547	166.0826874	163.0749054	162.114563	162.5102081	163.0235443	161.7482605	156.7351379	146.0505066	129.3701477	109.2057343	88.36582184	69.65895844	54.80387878	42.79272079	32.1918602	21.56376266	10.2091732	0.10071294	-6.17181015	-6.0104146	2.360453129	16.4757843	32.46802902	46.48121262	55.15936279
2020	Yukon Gold	Normal	R1	314.2434692	329.6573181	344.3630981	355.7792969	362.3985901	365.4596863	366.6505737	367.6631775	369.3494873	369.1240234	363.5342102	349.1078186	323.5093689	291.6768799	261.4584656	240.7139587	236.3227539	244.9064331	256.9576416	262.8948059	253.6442413	229.4954376	198.8785706	170.4815979	152.8206482	147.9274292	149.7555542	151.7664337	147.452713	133.6039429	112.8338699	88.36954498	63.4262886	40.69987488	21.55406952	7.149501324	-1.357104897	-3.531679869	-1.600104928	1.607187748	3.26025176	1.356793284	-1.770477533	-2.359566689	3.348085403	18.52165222
2020	Yukon Gold	Normal	R1	216.1226349	222.1208954	227.6417236	233.8800507	241.3569794	248.8631287	254.9000549	257.9771729	257.0412903	252.8538208	246.6467438	239.6520996	232.9554443	226.7048187	220.6791534	214.651474	208.3655396	201.217453	192.4021301	181.1027679	166.6139221	150.0582428	134.1560364	121.6803513	115.3124466	114.4777145	114.5546722	110.6698837	97.9948349	75.60726166	49.52826691	26.48401451	13.19287014	12.98061752	20.54413414	29.24045181	32.42074585	25.7447834	13.30202007	1.109645128	-4.817104816	0.103694029	12.93164635	28.26177025	40.68907547	45.60545349
2020	Yukon Gold	Normal	R1	370.1669922	378.3157959	386.0981445	391.8379211	394.5894165	395.3678894	395.4971924	396.2973022	398.3186035	398.9435425	394.7303772	382.2489929	359.0186157	328.7771301	297.7468567	272.1539307	257.5253906	252.0053558	249.3278656	243.1683197	227.5849609	203.4797516	177.7273254	157.3937225	149.3614044	154.0909119	164.0233154	171.1113586	167.3585968	149.3154144	121.6064682	89.69232178	59.01792145	33.68056107	14.3204937	1.046731591	-6.043437004	-7.270338058	-4.569650173	-0.222393259	3.484105825	4.668884754	3.598346233	1.228795528	-1.476832986	-3.579453468
2020	Russet Norkotah 278	Heat stress	R1	-3.544185638	-2.063223362	-0.487149864	1.057000041	2.520488739	4.604213238	8.496434212	15.40371895	26.43080711	40.44024658	54.09928131	63.97357941	66.68741608	61.67755508	52.46670914	42.9057045	36.83756256	36.26546097	39.2042923	43.15332413	45.6079216	44.92673111	42.28870392	39.43529892	38.11188126	39.50521469	42.0872345	43.49782562	41.36907196	33.8096199	22.44373894	10.47772789	1.121793985	-2.667827845	-0.974071026	4.202775955	10.81983948	16.90851974	21.60959625	25.06774902	27.4667244	28.97854996	29.70493698	29.64603996	28.79419708	27.14565468
2020	Russet Norkotah 278	Heat stress	R1	1.618973255	10.66528034	20.01570892	28.1638298	33.72431564	36.70635986	38.02736664	38.62622452	39.40665817	40.58880997	41.7189827	42.31028748	41.88949585	40.55174637	39.20272064	38.82036591	40.37677765	44.11162186	48.69034195	52.56159592	54.1818428	52.56028748	48.51667023	43.24183273	37.92075348	33.49427414	29.6708107	25.78768921	21.18027687	15.33824539	8.909461021	3.067188263	-1.017445207	-2.298966408	-1.145772576	1.160339355	3.322281599	4.105068207	3.343182325	1.823843956	0.372448176	-0.209689781	0.329736024	1.563352108	3.028472424	4.255991459
2020	Russet Norkotah 278	Heat stress	R1	-2.362136364	-0.900029778	-0.08157479	0.37947917	0.771385252	1.378361583	2.484343767	4.376661301	7.316339016	11.12963867	15.20897579	18.92723274	21.67682457	23.53571129	25.59748077	29.03774643	35.02236557	43.56484222	52.18454361	58.07466888	58.42450333	51.7026329	40.51241302	28.30094337	18.51727867	14.00695801	14.67606831	19.53030396	27.57340813	37.66849899	47.62986374	54.79718399	56.51404572	50.45215607	38.11721802	23.47195244	10.51424313	3.052522182	1.354024291	2.536756516	3.608709097	1.659021258	-3.400036097	-8.22495079	-9.258142471	-2.994061232
2020	Russet Norkotah 278	Heat stress	R1	56.12221146	70.74892426	82.2312851	87.53431702	84.05075836	74.31591034	64.23425293	59.77663422	66.5955658	83.35136414	101.8254471	113.5101547	110.0365143	90.23867035	63.4507637	39.84092712	29.54214096	36.90221786	53.73967743	70.23046875	76.5524826	66.53205109	45.87441254	22.69692421	5.116928577	-0.463065773	3.953222036	13.78577995	24.44979477	31.80357933	34.9906044	34.62504578	31.32693863	25.74170113	18.7276516	11.28373051	4.412781239	-0.906044483	-4.159416199	-5.23810482	-4.053035259	-0.532961786	4.511830807	9.194984436	11.56466579	9.698073387
2020	Russet Norkotah 278	Heat stress	R1	-7.459610462	-1.370785356	5.906278133	11.32541943	12.12238121	8.86850071	4.318707943	1.26869607	2.393936157	7.730539322	14.72023392	20.69132805	23.01900482	21.2874279	18.31319046	17.16678238	20.9050312	30.65116501	43.34091187	55.35726929	63.08322906	64.00725555	59.21352005	50.51469803	39.7215271	28.51972771	17.9583149	8.889034271	2.171442509	-1.47565496	-2.302622795	-1.000880361	1.740788579	5.214334965	8.529417038	10.67718792	10.64849377	7.518167973	1.98604238	-3.802854061	-7.658812046	-7.439732552	-2.72372818	4.817727089	13.38504314	21.18742752
2020	Russet Norkotah 278	Heat stress	R1	3.909911633	16.54441833	31.64239883	46.82748413	59.82487106	69.58240509	75.84091187	78.36073303	76.96471405	72.81166077	68.36502838	66.16252899	68.68714905	76.4805069	87.24824524	98.46557617	107.6154938	112.5677338	112.0552902	104.9244537	90.01760864	67.84510803	44.34697723	26.56092262	21.52853584	33.87735748	56.39508057	78.24830627	88.59191132	78.47531128	52.92057419	23.24273682	0.788088799	-4.116662025	7.210719585	26.0158844	43.41972351	50.89859009	46.79994583	35.53764343	21.75210571	10.00562954	2.41519928	-1.871092558	-3.881388664	-4.647215843
2020	Russet Norkotah 278	Heat stress	R1	135.3626862	148.4384613	162.8821564	174.6056671	179.8392029	178.5161438	172.9995117	165.7011871	158.9607849	153.5378113	148.6488495	143.4381714	137.0754852	129.6542816	122.6294022	117.5670242	116.0215988	118.0885849	120.7208786	120.4494781	113.8132248	99.09116364	80.24204254	62.37891769	50.60896301	48.81865692	54.84370804	64.67020416	74.28813171	80.03515625	80.86026001	76.88428497	68.23591614	55.16685867	39.329216	23.27549553	9.569903374	0.679003298	-2.88181901	-2.317710638	1.106441259	6.124441624	11.57348824	16.40008926	19.55856323	20.01690483
2020	Russet Norkotah 296	Normal	R1	0.894586027	16.15837669	30.04099464	39.56752014	42.0618515	38.43383789	31.93902588	25.87787819	23.42391586	24.99869537	28.30307961	30.9344101	30.51932526	26.58095169	21.40803719	17.50807953	17.38076973	22.02188492	29.18306732	36.18431473	40.34953308	39.89910889	35.96359634	30.26728249	24.53056335	20.16913986	17.07137108	14.65686417	12.35108757	9.669354439	6.83010006	4.370121002	2.824005365	2.654844046	3.484814644	4.397997856	4.469436646	2.825418234	-0.383844942	-4.108647346	-7.265916348	-8.786797523	-8.248428345	-6.016001225	-2.492939711	1.915460587
2020	Russet Norkotah 296	Normal	R1	104.9909668	113.0990829	118.1263962	119.2967529	116.0292892	110.0791016	104.7364426	103.3071671	108.9330902	120.9435196	134.9060364	146.2398071	150.4147491	145.8461151	135.2460175	121.6625214	108.1514969	96.62428284	86.57814789	77.18224335	67.6096344	57.75212097	49.86089325	46.65978241	50.86872482	63.92249298	80.912117	94.99111938	99.30131531	88.21105957	65.06139374	37.23825836	12.13931847	-3.376817942	-8.773814201	-7.555834293	-3.287055731	0.580188572	2.67677021	3.483070135	3.54110837	3.385868549	3.260092258	3.057677031	2.649899483	1.906977415
2020	Russet Norkotah 296	Normal	R1	127.2960205	138.0833893	144.7132263	145.093338	137.4928131	124.5108414	111.5825577	104.1919022	107.559166	121.0198593	138.1145782	152.1397705	156.4797974	149.0502319	134.3721313	117.48806	103.4307938	95.0358429	90.37701416	86.90895081	82.08631897	74.32861328	65.19595337	56.89105225	51.61660767	50.9190712	53.13201141	55.6026535	55.68214417	51.11029053	42.52144241	31.85853195	21.06254578	11.984622	5.358714581	1.205885649	-0.464521319	0.31975469	2.810361624	5.618110657	7.331653595	6.582448483	3.341794968	-0.782481611	-4.085635185	-4.870506287
2020	Russet Norkotah 296	Normal	R1	5.052095413	17.75781822	28.78794289	33.97859192	29.68737411	18.56681442	7.400301456	3.03958106	12.00809765	33.39108658	58.95524979	80.16259003	88.59035492	81.83532715	66.26771545	48.95109177	36.93340683	33.97745132	36.73273468	40.91712952	42.24655151	37.8861351	29.69242668	20.48290062	13.06722641	9.694523811	9.824850082	12.06669998	15.03052139	17.47520065	19.30220222	20.92275429	22.75199318	25.11325836	27.31035614	27.99084282	25.7925148	19.46448708	9.908226013	-0.064648435	-7.578059673	-9.817973137	-6.073478222	1.803018332	11.80865097	21.95220757
2020	Russet Norkotah 296	Normal	R1	-4.356547832	0.449344099	2.827047586	3.402791977	2.820476532	1.98166585	1.954920411	3.810989618	8.559281349	15.82636452	23.88213921	30.93791199	35.22647476	36.15737915	34.84915543	32.55412674	30.5255909	29.46802139	28.90815544	28.21745491	26.76836014	24.11495209	20.40701103	15.91151237	10.9003067	5.68040657	0.761945665	-3.288344383	-5.900788784	-6.593511581	-5.531122208	-3.163131237	0.056950577	3.669834375	7.104860306	9.720196724	10.87184334	9.970489502	7.450260162	4.647624969	2.93420887	3.63947463	6.724799633	10.48647785	13.11805248	12.8345499
2020	Russet Norkotah 296	Normal	R1	197.2651062	203.0549774	208.2374115	213.1412659	218.0523987	222.8230591	227.0164642	230.191925	231.9126282	231.9097595	230.070755	226.28302	220.4613342	213.1571808	205.8829956	200.2254181	197.7632599	198.6339722	199.8460693	198.0096283	189.7230072	173.295517	152.552063	132.4465027	117.9326477	112.7768402	114.9641571	120.7023392	126.1952209	128.0645905	125.9478836	120.8458023	113.7746811	105.7078781	97.25157928	88.77757263	80.65766144	73.26755524	67.17826843	63.13270187	61.8776474	64.10522461	68.55442047	71.58922577	69.44080353	58.37939835
2020	Russet Norkotah 296	Normal	R1	2.576299429	21.94814682	43.30737305	61.45776367	71.57420349	73.30030823	69.19768524	61.88653183	53.94406128	47.11156082	42.31000519	40.4134903	42.28439713	47.53120041	53.96549606	59.24263	61.02576828	58.24759674	52.55955887	45.97247314	40.50106049	37.65614319	37.31962204	39.04528809	42.39083481	46.78113937	51.0121727	53.68460083	53.40298462	49.11564255	42.3490181	35.78970718	32.12821579	33.72692108	39.17086029	44.62709808	46.21973419	40.3111496	27.64653206	12.86170197	0.725286067	-4.095690727	-0.539602399	8.065496445	18.13410187	26.10809135
2020	Atlantic	Heat stress	R1	207.9727783	201.7274323	192.4838409	183.7456665	178.7871246	178.1587677	180.6259918	184.9219818	189.7730865	193.720108	195.1221771	192.3326111	183.7378998	169.5614471	152.6985626	136.2603302	123.3451843	115.6569977	111.8664398	110.2486954	109.0799103	107.1039963	104.5932007	102.1303024	100.2971268	99.36688995	98.09326172	94.76705933	87.67710876	75.5605011	60.4844017	46.01010895	35.70869446	32.75571823	35.82283783	40.69791794	43.12195206	39.05467606	28.57204247	15.40723324	3.417448997	-3.617257118	-4.626581669	-1.834028602	2.340054274	5.495411396
2020	Atlantic	Heat stress	R1	232.9431915	252.4188843	269.7970886	279.7738953	277.6177368	265.4153137	249.7201691	237.1658936	234.1029053	240.6101227	250.5848389	257.6665039	255.5785828	242.5503845	223.3756714	203.3677521	187.8242798	179.585907	176.1612396	174.3635864	171.0042572	163.8965912	154.109726	143.3768616	133.4292908	125.6408539	119.6431961	114.5328217	109.404274	103.5044479	97.16421509	91.21055603	86.47237396	83.6223526	81.52065277	77.88098145	70.39356995	56.92250061	38.57404327	19.33922958	3.302835226	-5.522620678	-5.884067535	0.133356348	10.24502754	22.16858864
2020	Atlantic	Heat stress	R1	201.3092499	190.5778656	180.1983643	173.7475128	174.4768677	181.7736816	192.4852295	203.4187164	211.4370117	214.6988983	212.6394958	204.7476807	190.5454865	171.3215637	150.9329529	133.4407349	122.8923874	120.8402252	123.4225082	126.0724258	124.2212067	115.0862274	101.6875763	88.22505188	78.89842987	76.73173523	78.97356415	81.10594177	78.60795593	67.73896027	50.52783966	31.59821701	15.58640099	6.741984367	4.834091187	6.771211624	9.416367531	9.745951653	7.00646925	2.448901415	-2.602355957	-6.838382244	-9.366387367	-9.797143936	-7.7714715	-2.929833412
2020	Atlantic	Heat stress	R1	105.3806458	106.3078461	105.2164841	104.8613358	107.7628098	113.7420959	120.8430405	127.0821533	130.5579529	131.0330353	129.9145355	128.6916199	128.8182678	130.7680206	133.5534821	136.0856934	137.260025	136.4953613	134.3042755	131.3321838	128.2440338	125.4274063	122.449585	118.6981735	113.5646744	106.6085434	98.2095871	89.00537872	79.62961578	70.72771454	63.04663086	57.38803101	54.53794861	55.1027298	57.41136932	58.35928345	54.81843567	43.89126968	27.07085037	9.760394096	-2.504062653	-4.315394878	5.358776569	22.21168137	41.62304688	58.98792267
2020	Atlantic	Heat stress	R1	181.6167145	189.7662048	196.8857574	202.4694061	206.0659027	207.8860626	208.5723724	208.7809753	209.1192169	209.3291626	208.2896271	204.8423157	197.8464813	187.1692505	174.1327515	160.174408	146.7355347	134.7710876	124.2048035	114.8217468	106.4069672	98.93693542	93.00138855	89.31117249	88.57907104	91.00421143	94.23688507	95.15394592	90.6322403	78.14823914	59.64520264	39.07420349	20.39217186	7.288462162	0.282507926	-2.129696369	-1.479375124	0.72822088	3.564440012	6.615963936	9.480319023	11.75677586	13.05632496	12.99190807	11.18232918	7.254202366
2020	Atlantic	Heat stress	R1	131.2133789	139.6665192	150.6750946	160.9989014	167.60672	169.9868622	169.2819214	166.6599121	163.298584	160.4538422	159.4694366	161.6930847	168.4294739	178.9481812	189.5441589	196.2799377	195.2297363	184.5108032	166.6837006	144.887146	122.2578506	101.741188	85.65162659	76.16693115	75.47463226	84.68804169	99.68022919	114.7188034	124.0635605	122.8668747	112.818222	98.55630493	84.73154449	75.63694	71.48540497	69.87268066	68.35542297	64.56843567	57.65822983	48.09944153	36.42139816	23.182724	10.02602386	-0.081877895	-4.101889133	0.97602427
2020	Atlantic	Heat stress	R1	3.129328251	9.904613495	16.29598999	21.19298744	23.59451103	23.72993279	22.64893913	21.40902901	21.04035378	21.76838303	23.02952003	24.24454498	24.82642174	24.9068718	25.64104652	28.2622261	33.99978256	42.80965424	51.89777374	58.09898376	58.25593948	50.80504227	39.33113861	28.48547554	22.90757942	25.90885735	34.28508759	42.81251907	46.28693008	40.36738205	27.28715324	12.2170248	0.339493185	-3.619994164	-0.314764082	6.17301178	11.70285416	12.33351803	7.780012608	1.003436685	-4.91797924	-6.97626543	-4.497893333	0.341281474	5.202777386	7.763921261
2020	Atlantic	Heat stress	R1	195.7615967	203.1588287	208.5880127	211.4726715	211.3358765	208.8569641	205.4711609	202.6351471	201.7372589	202.8396301	204.6899872	205.9832916	205.426239	202.4891815	197.7577057	191.8994598	185.585968	179.0746918	171.7305298	162.8050842	151.5460815	137.726593	122.8228378	108.6509018	97.02877808	89.31746674	84.6084137	81.29972076	77.79534149	72.80000305	67.3094635	63.34681702	62.93906021	67.81047058	76.18530273	84.05345154	87.3677063	82.29373169	69.00696564	51.24145126	32.85621262	17.65168762	7.316988945	0.978726804	-2.392738581	-3.819094419
2020	Atlantic	Heat stress	R1	205.0093842	215.3306122	226.5088501	235.4919434	239.4308777	237.8516083	231.8309021	222.4689484	210.8971863	198.6337585	187.5913849	179.7022552	176.8634644	179.2884827	184.7376404	190.7759857	194.9685364	195.4311371	191.474884	182.5554657	168.1363373	148.4973755	126.5864487	105.8943481	89.90408325	81.25881958	78.40640259	78.52124786	78.77384949	76.70189667	72.57356262	67.88355255	64.13050842	62.64508438	62.8985672	63.15130234	61.64410782	56.71154785	48.21944046	37.41250229	25.58233833	14.01272964	3.917147875	-3.572965145	-7.345490932	-6.294861794
2020	Atlantic	Heat stress	R1	0.257911801	5.967736244	7.095090866	6.544394016	7.024404049	8.989972115	11.39204311	13.16203117	13.2782259	11.92985249	10.4819212	10.35021782	12.92709637	18.66350174	26.59631538	35.66867065	44.8119812	52.69985199	57.45119095	57.10679245	49.70353699	34.9462738	17.93438911	4.872734547	1.954441071	13.46248531	34.2345314	56.2293396	71.39394379	72.8511734	62.39570999	45.71678925	28.52707481	16.14079285	9.297947884	5.808864117	3.436984539	0.058835816	-4.395174503	-8.154752731	-9.393418312	-6.321047783	1.207084656	11.36109447	22.17770767	31.70655632
2020	Atlantic	Heat stress	R1	143.29953	151.7613373	162.3264313	169.524826	168.3904114	160.1172485	149.9306488	143.1379547	144.788681	154.4870605	166.4583893	174.7053223	173.3203583	160.9623871	142.9582977	125.1701202	113.4364243	110.6036301	113.0415649	116.276329	115.830101	108.8461533	97.75683594	86.04917145	77.22190857	73.93003845	74.69966125	76.7795105	77.42224121	74.31800842	68.31322479	61.68786621	56.7297554	55.48060608	57.27509689	59.70182419	60.31812286	56.81805038	49.23942184	39.72550964	30.49381065	23.69932175	19.85250854	17.42086792	14.76251888	10.25120926
2020	Atlantic	Heat stress	R1	163.6536407	163.1642761	165.7473602	171.9088593	181.9829102	194.1161194	205.0254211	211.4082336	210.1142883	201.4698792	189.2271271	177.278717	169.474411	167.2264557	168.4275513	170.669632	171.5680847	169.6718445	165.5845947	160.1677704	154.2984772	148.6506805	143.2928619	138.1685333	133.2172699	128.3435059	123.2524567	117.5868378	110.9893646	103.1925888	94.59313202	85.8923111	77.78751373	70.91754913	65.33139038	60.6795578	56.61257935	52.76926041	48.60871887	43.42211151	36.4966774	27.15872955	16.00410461	5.191139698	-3.039793491	-6.459866524
2020	COTX09022-3RuRE/Y	Normal	R1	190.0450439	206.9373627	226.0966644	243.3036041	254.6199951	259.2796021	258.6021118	253.9462128	246.6628723	237.9116058	228.6683197	219.901123	212.5586243	206.780777	201.5161896	195.6313934	187.9812164	178.0025482	166.3704987	153.9086609	141.4523468	129.7430878	119.1865005	110.1413269	102.9584808	97.87561798	94.56006622	92.50727844	91.21660614	90.17180634	88.80191803	86.51255035	82.70149994	76.83689117	69.17588806	60.48348618	51.51684952	43.03315735	35.50442886	29.14486694	24.16477394	20.76272774	18.56699944	16.53397751	13.56927872	8.598042488
2020	COTX09022-3RuRE/Y	Normal	R1	175.0580139	183.4789581	195.8558044	209.4720459	221.6737366	230.7444153	235.5652618	235.0252686	228.1072235	215.5399323	199.7983704	183.4316711	168.9655609	157.9921875	150.7364655	147.3139648	147.8363647	151.3488922	154.5726013	153.9316254	145.8501587	128.7249908	107.3826218	87.95816803	76.57889557	77.59475708	86.60569	96.54366302	100.3172073	91.93642426	73.41921997	50.39678574	28.51203346	13.01724339	4.633450985	1.175439477	0.418862075	0.19766663	-0.466876894	-1.514479518	-2.841697454	-4.332821846	-5.65238905	-6.189990997	-5.317661285	-2.409255266
2020	COTX09022-3RuRE/Y	Normal	R1	65.13495636	73.59906006	82.89599609	91.37999725	97.54199219	101.4940262	104.4184494	107.5210342	111.929451	117.1424484	121.0572205	121.5006561	116.3543015	105.6872406	92.81072235	81.27428436	74.62744904	74.20492554	76.59140015	77.73874664	73.60275269	61.98295593	46.67107773	32.67368698	25.00515938	27.26581192	36.14580917	46.22202301	52.06352997	49.05579376	38.60772705	24.83527756	11.87390995	3.558320999	0.402887762	0.793060243	3.082897425	5.649507523	7.474700928	8.071359634	6.975801468	3.74778223	-1.014097691	-5.462054253	-7.66984129	-5.732869148
2020	COTX09022-3RuRE/Y	Normal	R1	108.4128113	125.1908646	139.1439819	145.0518646	138.2821045	121.0831299	100.224884	82.5515213	74.64547729	77.12824249	84.75411987	92.03523254	93.55010986	87.67414856	78.30033112	69.76108551	66.37713623	69.94379425	76.79349518	82.54187775	82.80848694	75.16597748	63.55617142	53.21383286	49.36983871	55.63591385	67.64136505	78.57410431	81.62007141	71.13317871	50.14703751	25.59759331	4.432513714	-6.951315403	-8.556993484	-4.479249477	1.121495366	4.254266262	3.984481096	2.089156628	0.441666394	0.87362206	3.743703127	7.630844116	11.0017271	12.33648586
2020	COTX09022-3RuRE/Y	Normal	R1	138.7076874	146.0263977	153.3976746	158.7296906	160.118103	157.8597107	153.6966858	149.4004517	146.6643219	145.5820007	144.6690521	142.3707733	137.1616974	128.8581848	119.2277908	110.2001266	103.6970444	100.5192566	99.04759216	97.3483963	93.48804474	86.42350769	78.00434875	70.67779541	66.88128662	68.40190125	73.77278137	80.54270935	86.25656891	88.70532227	87.55493164	83.30146027	76.44875336	67.49871826	56.94154358	45.26156235	32.94309616	20.50172234	9.031148911	0.134840965	-4.560295105	-3.489587307	2.875795126	11.58317375	19.53487206	23.65648079
2020	COTX09022-3RuRE/Y	Normal	R1	238.4035645	244.3469696	249.4776459	253.6155243	256.5805054	258.1886597	258.2676697	256.6218872	253.0829315	247.6074524	240.3005524	231.263382	220.6205597	209.2115631	198.9578705	191.8473816	189.8640747	193.0427399	197.1720581	197.4898987	189.2380829	170.0959015	145.6567535	123.1389542	109.7530975	110.6237717	120.6334229	131.5277557	135.0524597	124.3868637	103.3040085	80.36211395	64.13108826	62.31368256	72.63217163	86.40647888	94.86277771	89.65694427	70.57765198	44.63622665	19.0940094	1.099051952	-6.255279541	-4.773693562	3.432247877	16.24444962
2020	COTX09022-3RuRE/Y	Normal	R1	214.4877625	227.2055359	239.546814	247.7574158	248.4308929	242.3072205	232.8490601	223.5659485	217.8502045	216.4340515	217.4304962	218.8432465	218.6993713	216.1510162	211.9869843	207.1328278	202.5062714	198.1852112	192.4467621	183.3219299	168.8475952	148.4102325	125.7869568	105.6435394	92.64772034	90.21918488	95.62332153	104.2446594	111.4677277	113.1145554	108.2728043	97.49691772	81.35111237	60.55977249	37.68320084	16.46725464	0.673419833	-6.136039257	-4.156313896	3.087049484	11.95246506	18.85646248	22.24078178	22.99833298	22.17828178	20.8141613
2020	COTX09022-3RuRE/Y	Normal	R1	217.4019318	233.516861	244.4545746	246.950882	238.1907349	220.6833496	200.4262238	183.4871674	175.699585	177.7953644	185.4946289	194.3026886	199.779541	200.149231	197.5381622	194.3695831	193.0746002	194.4163208	195.5836487	193.3006134	184.2795715	166.8617401	144.6266632	122.2163391	104.2806168	94.27011108	89.78777313	86.63968658	80.63584137	68.29717255	51.48052979	34.43732071	21.43065262	16.36036301	19.0051899	26.49152756	35.91452408	44.40838623	50.02919769	51.63772964	48.1299057	38.46025085	23.86844254	8.332433701	-3.986219645	-8.968935966
2020	COTX09022-3RuRE/Y	Normal	R1	136.5518341	137.2280273	134.4490051	131.577774	131.9656677	137.768631	146.9082947	156.3843842	163.1809998	164.8603821	162.1683502	156.952301	151.0596161	146.193161	142.6925049	140.1745605	138.2562561	136.5193634	134.0222015	129.4168396	121.3553619	108.5523376	91.87078857	74.61122131	60.21477509	52.08353043	51.67034149	57.25619125	66.82909393	78.36924744	89.5521698	97.33462524	98.55618286	90.072052	70.56164551	44.9817276	19.61718941	0.764639258	-6.751973629	-5.397366524	0.115634337	5.056317806	5.400998116	2.151829481	-1.499307632	-2.345638037
2020	COTX09022-3RuRE/Y	Normal	R1	0.363730669	26.99205971	58.7726059	87.99820709	106.9773407	110.8270493	104.6487808	95.71193695	91.29763794	97.08544922	109.7314835	122.7707748	129.7344513	124.9856644	110.4617767	92.1118927	75.92806244	67.55470276	67.1947937	70.81306458	74.24922943	73.45237732	67.37941742	58.42865372	49.17026901	42.1549263	38.56999207	37.36455917	37.28459549	37.07215881	35.9888382	34.51498413	33.29499054	32.97717285	33.98328018	35.92646027	38.25190353	40.40869904	41.79906464	41.59474564	38.9088974	32.85467529	22.90851212	11.25778294	1.277358055	-3.654057264
2020	COTX09022-3RuRE/Y	Normal	R1	202.2876282	209.6224976	220.020462	230.4879608	238.0314789	240.3527832	237.6106873	230.5069427	219.7433624	206.220932	191.9656219	179.4097137	170.9737244	168.7148743	171.3701324	175.9185944	179.3159637	178.6897736	173.6480713	165.7715302	156.6759949	147.9655914	140.658493	135.0853882	131.5613251	130.3662109	130.8971405	131.0629272	128.6473694	121.4342728	108.6176147	92.68821716	76.62521362	63.39600372	55.00704956	50.1640358	46.86170578	43.09481049	37.24090576	29.5486412	20.85651588	11.9991169	3.850097418	-2.423922062	-5.531179428	-4.171211243
2020	Russet Norkotah 296	Heat stress	R1	174.5426636	184.8823853	197.4269714	208.6315002	214.9510345	214.0789795	208.0328827	199.7834625	192.3053284	188.0106049	186.1903229	185.0534515	182.8011627	177.8729401	170.8137054	163.2894592	156.977951	153.4436493	152.4814758	152.5230713	151.9453888	149.1878967	144.0924072	138.1100769	132.7741241	129.5982208	128.5687103	127.1836243	122.7144775	112.4327469	95.54351044	75.77921295	57.5324173	45.18399811	41.64997864	44.78778076	51.37279892	58.18434143	62.35326767	62.73310471	58.7203331	49.70754242	35.54434586	19.32254601	5.563630104	-1.203097939
2020	Russet Norkotah 296	Heat stress	R1	148.6051941	158.6921539	166.7383881	170.4606476	167.5678558	157.0619049	142.4720306	128.3196869	119.1340942	118.4640198	124.4207535	133.2171173	141.0659332	144.5160065	143.2293701	138.51651	131.6957397	124.0541077	116.2927322	108.6674118	101.4066162	94.75832367	89.0994339	84.95919037	82.8785553	83.37504578	85.86853027	87.95465088	87.06500244	80.63896942	68.03392792	53.11504745	40.39985657	34.39805984	37.68968201	46.21802902	54.52405167	57.14090729	49.97282791	35.77171326	19.4027462	5.738910675	-1.053830624	-1.825082183	0.349341899	2.401906967
2020	Atlantic	Normal	R1	-7.450063705	-0.868759215	5.258172989	11.29656982	17.56812096	24.00358772	30.3657589	36.41742325	41.87450027	45.96071243	47.54432297	45.48187256	38.71974564	28.37228966	17.81558037	10.5272522	9.926344872	16.37330437	25.50592041	32.57136154	32.82850647	24.58312035	12.99642849	4.171063423	4.209417343	16.56813049	35.84324265	54.78289032	66.13130188	64.37099457	52.60166931	36.61442566	22.20037651	14.38109112	12.45939827	13.14437199	13.13336754	9.447960854	2.656600952	-4.398979187	-8.853973389	-7.998436451	-2.041508436	6.239860535	13.99153996	18.41810989
2020	Atlantic	Normal	R1	170.4902344	182.1090546	191.1440735	195.1270294	192.1248322	184.2922363	175.6785736	170.3448639	171.9849548	179.5133972	188.4697113	194.3270721	192.7324219	183.6393738	171.5074005	161.0010529	156.7204285	159.382782	163.7659607	164.1497345	154.8256073	133.8409424	107.6825409	83.99738312	70.43437958	71.5135498	81.30568695	91.6940918	94.56204987	83.82216644	63.51789093	40.84501266	23.00128555	16.15125465	18.77587318	25.88929367	32.4861412	33.92627716	29.69650841	21.9047451	12.69795036	4.197703838	-1.954886317	-4.540472507	-2.356564522	5.738139629
2020	Atlantic	Normal	R1	0.77443409	2.557509184	2.010085583	1.195482135	2.012266397	5.122164249	10.61604977	18.57686615	28.98795128	40.50450897	50.83839417	57.68583298	58.84460831	54.81368637	48.88694	44.49888229	45.02347565	50.81904602	57.60135269	60.70529938	55.47163391	40.33291245	20.65919304	2.773648262	-7.000702858	-4.628192425	6.278199673	20.4995594	32.82310486	39.01652145	39.74007034	37.17354584	33.50455475	30.70000267	29.09202766	28.28425026	27.87053108	27.4349575	26.3956089	24.06508827	19.75991249	12.89034176	4.630312443	-2.297681808	-5.123267174	-1.147769928
2020	Atlantic	Normal	R1	135.9980316	152.2111053	169.1053925	184.7921448	197.5232239	206.5817413	211.7332611	212.7433014	209.4711609	202.9734039	195.1620331	187.9568939	183.2211914	181.294693	180.9214172	180.7731934	179.5198364	175.9503326	169.0216217	157.7023621	140.9749146	119.2844925	96.38100433	76.46945953	63.7528801	60.57299042	63.01954651	65.88542938	63.95961761	53.44515228	37.6036644	21.89601135	11.78695011	11.85061264	20.06933594	31.44108391	40.95991135	43.97924805	40.05760574	31.41168976	20.30509377	9.020933151	0.242716178	-2.986672163	2.377778769	19.2585907
2020	Atlantic	Normal	R1	237.2092438	246.2106018	252.7168121	256.2590942	256.6655273	255.967392	257.2349243	263.5462341	277.5731812	296.7493286	314.8207092	325.4475098	322.5437622	306.179718	282.8436279	259.3362732	242.368576	234.229538	230.4269562	225.9061432	215.6084442	196.9986877	173.1706085	148.0069885	125.3749771	108.1573715	95.90492249	87.480896	81.74071503	77.51248932	73.47588348	68.26758575	60.52819443	49.18346786	35.35837555	21.16617203	8.727929115	0.074869029	-3.714910269	-2.18809247	5.113538265	18.52362823	36.25757217	54.68670654	70.12378693	78.99094391
2020	Atlantic	Normal	R1	518.6255493	522.3428955	527.7684937	530.920105	528.3583984	520.8491821	511.0977783	501.822998	495.5465088	492.1435242	489.633667	485.9976501	479.2648621	468.7089844	454.8965149	438.4604492	420.0298767	400.0776062	378.8440552	356.5500793	333.4184875	309.9338074	287.1665649	266.2711792	248.400177	234.1240387	222.058136	210.4097137	197.3878784	181.6763916	164.3496552	147.2261963	132.1245117	120.4959717	111.0946198	101.4499283	89.08745575	71.82766724	50.87973022	29.60707474	11.40245056	-0.470307142	-5.13408041	-3.787623882	2.303367853	11.86643791
2020	Atlantic	Normal	R1	241.3718567	257.5876465	275.1759338	287.4358826	288.6803894	280.9195557	269.7494202	260.777771	259.1768799	264.337677	271.5788879	276.1411133	273.4172974	262.8374329	248.0230408	232.7966766	220.9380493	213.775589	208.8858643	203.5309143	194.9767456	181.831131	165.7311249	148.7239838	132.8569336	119.6810913	109.0874557	100.6154404	93.80446625	88.35800934	84.7666626	83.77101135	86.11165619	92.09557343	98.81884003	101.9224319	97.04147339	80.39115143	54.75503159	27.08659935	4.403781891	-6.59384346	-5.028968811	4.892023563	18.80377007	32.39588547
2020	Atlantic	Normal	R1	409.2783813	427.6304321	446.4446106	459.8738403	462.8172302	455.8671875	442.2723694	425.2892456	408.0356445	391.8207703	376.6803894	362.6229553	349.6530151	337.7008057	326.6244507	316.2760925	306.5000916	296.9299011	286.8571472	275.5461426	262.2709045	247.1297455	232.1096039	219.4435272	211.3723755	208.8908844	208.8317413	207.1564636	199.8266449	183.835083	161.2995758	135.9375458	111.466423	91.14852905	74.8614502	60.94760132	47.74939728	33.78503799	19.62350273	7.140414238	-1.772982597	-5.350441933	-4.091030598	-0.4747504	2.951333284	3.714550495
2020	Atlantic	Normal	R1	266.1018372	265.3921509	265.7720642	268.5094604	274.6536255	283.6423645	294.1577454	304.8817444	314.4397888	320.7853699	321.3895264	313.7156067	295.404541	268.5817261	240.0424805	216.8067169	205.786911	208.2275696	216.6720581	222.9352112	218.8494415	200.7354126	175.0153961	149.4964294	131.9835358	127.3384705	130.5791473	134.6610565	132.5376892	118.8422241	96.54380798	71.21702576	48.43844223	33.12443542	25.3183651	22.86435318	23.59481239	25.40465164	26.89385986	27.10968971	25.10720825	20.02741814	12.50546551	4.496805668	-2.007947922	-5.051268578
2020	Atlantic	Normal	R1	243.9232941	259.344574	275.7315674	292.7876587	310.1342163	326.6895142	341.0592957	351.8336487	357.6847839	358.269165	353.9308777	345.029541	331.9560547	315.7615051	298.211792	281.0923157	266.1651306	253.5671692	240.9354858	225.7117157	205.3297729	179.2469482	151.475235	126.6360092	109.3584518	102.3889465	102.1926117	103.9064407	102.6791458	94.71804047	81.49606323	66.14239502	51.7823143	41.11532211	33.7276268	27.79138756	21.47485161	13.14938736	3.428557396	-5.628767014	-11.9519949	-13.56428528	-10.35909939	-3.851128101	4.385872364	12.83407974
2020	Atlantic	Normal	R1	-4.309175014	8.902487755	17.95888901	20.81987953	16.12838173	7.707003593	1.799783826	4.656665802	21.82723236	49.78565979	78.59959412	98.19997406	98.92008209	81.01114655	55.0564537	32.12365341	23.15149498	31.24278259	47.512043	62.0698967	65.04258728	51.82199478	29.67106819	7.469969749	-5.905495167	-4.717633724	6.272463322	20.09775352	29.80172539	29.87281418	22.05335999	10.35523319	-1.218109488	-9.063996315	-12.60689068	-12.61598969	-9.883625984	-5.221313477	0.031533599	4.209167957	5.653706551	2.82314086	-3.443456173	-10.23358059	-14.56317997	-13.53460598
2020	Russet Burbank	Heat stress	R1	149.9304047	160.8986816	171.6317596	179.3610535	181.7163696	179.3802948	174.447464	169.020401	165.0414276	162.3473816	159.2927246	154.2006226	145.4841309	133.726181	121.7831726	112.6169739	109.1445084	111.6440582	116.3723907	119.2366791	116.1597366	105.4764481	90.95923615	77.12073517	68.47358704	67.8077774	72.14570618	77.30080414	79.08454132	74.22634888	64.01817322	51.16795349	38.39147186	28.12518692	20.79385185	15.89839172	12.94167805	11.41487026	10.66459179	9.949579239	8.522706032	5.69153595	1.718378067	-2.317528248	-5.300432205	-6.148989201
2020	Russet Burbank	Heat stress	R1	117.0499268	119.6780319	124.059288	128.3043365	130.8011475	132.1154785	133.8149872	137.4732056	144.4703369	153.5927887	161.8008118	166.0175781	163.2970581	153.8847046	141.3637848	129.4660492	121.878334	119.4827499	118.8587036	116.2223053	107.8033447	92.24372101	73.61306	56.72708893	46.40348434	45.68453598	51.67307281	60.23365402	67.23278046	69.28110504	66.73926544	61.12807465	53.97418594	46.66754532	39.602005	32.72024155	25.96688652	19.3021946	12.88368797	7.003654003	1.946566701	-1.987473607	-4.375204563	-4.681315899	-2.369087934	3.064530134
2020	Russet Burbank	Heat stress	R1	1.148330212	5.933330059	12.30937862	19.26457596	25.86480522	31.81851959	37.12324524	41.78040314	45.78556442	49.01906204	51.2889595	52.39942551	52.16828537	50.80205154	48.90565872	47.10553741	46.01834869	45.67872238	45.2384758	43.77716446	40.37433243	34.80680466	28.43342209	22.82007217	19.5384903	19.66041756	22.59352875	27.39393806	33.12362289	38.77814484	43.03081131	44.4611702	41.64877701	33.54036713	21.84440041	9.523241997	-0.46269843	-5.40884161	-5.573075294	-3.086673737	-0.110363126	1.291884542	0.749587595	-0.631512105	-1.693151832	-1.313975811
2020	Russet Burbank	Heat stress	R1	17.7474308	8.690414429	0.899337769	0.323104709	11.92231941	33.04813385	57.54387283	79.21379089	92.26449585	96.01197052	93.3776474	87.36502075	80.91114807	75.66014862	71.9006424	69.8470459	69.71379089	70.6762085	70.37060547	66.28092957	55.91845703	38.88824081	19.54922295	2.893164635	-6.068811893	-4.282938004	4.825585365	16.45762825	25.83271599	29.12321854	27.36087799	23.06962776	18.7851162	16.6953392	16.41797638	16.40664673	15.111063	11.16453171	5.200359344	-0.855178714	-5.06403923	-5.597057819	-2.623512268	1.946887016	6.138849735	8.027564049
2020	Russet Burbank	Heat stress	R1	3.549161673	16.28293991	28.27719498	38.18693161	44.88200378	48.91194916	51.6075592	54.30743027	58.26422501	63.63295746	69.79909515	76.13249969	81.99910736	86.78829956	89.91291046	90.79746246	88.84696198	83.72424316	75.43586731	64.01965332	49.52123642	32.84562302	16.85094452	4.660958767	-0.604753792	2.695769787	11.25108051	20.72179222	26.75273323	26.08639336	20.87932205	14.97166061	12.21136665	15.73936367	23.52860832	31.20049477	34.36860275	29.12697983	16.9720211	2.829809666	-8.31124115	-11.71679783	-6.954753876	2.621558189	13.53986645	22.40972519
2020	Russet Burbank	Heat stress	R1	194.341156	188.5372772	178.2135468	166.9125977	157.9465485	152.7759857	152.0177155	156.280777	166.0217896	179.5919952	193.8816376	205.7418976	212.1216583	212.2471008	207.7506866	200.3507843	191.7735901	182.8742218	173.2030792	162.2012329	149.3135986	134.8835754	121.2857971	111.1761475	107.2066116	110.6385422	118.0575027	125.076416	127.308197	121.3384247	108.6589127	92.28492737	75.22000885	60.23722458	48.26980591	39.41895676	33.78977585	31.37799072	30.90980148	30.32234192	27.54493713	20.65143776	10.64148235	1.042047381	-4.530044079	-2.574892044
2020	Russet Burbank	Heat stress	R1	0.35385865	3.985266209	8.881941795	14.84924126	21.67665863	29.06384659	36.65967941	44.11888504	51.05713272	56.61938858	59.62639618	58.88718414	53.28890991	43.68551636	32.98173523	24.17605209	20.22788239	22.04781532	27.388237	33.73981857	38.59908676	40.50944519	40.38148117	39.4441452	38.93224716	39.56496811	40.35446548	39.9535141	37.01489639	30.61325455	21.94434357	12.86015797	5.214646339	0.607852042	-1.246935487	-1.491965175	-1.26718998	-1.624177456	-2.580814362	-3.496180534	-3.714782715	-2.634632349	-0.46306181	1.868844986	3.41257906	3.244413853
2020	Russet Burbank	Heat stress	R1	145.7883759	156.7956238	170.2990723	181.8285675	187.4803772	187.7276917	185.071106	182.0267639	180.921402	181.6618347	182.4517365	181.4615784	176.9321747	168.9968567	159.7655945	151.4361725	146.1771393	144.5925598	144.880249	145.0349121	143.0570984	138.1778412	132.3898773	128.0726624	127.5998077	132.0187378	137.9140015	140.9482574	136.7763519	122.3207245	100.8006821	77.40232086	57.30783844	45.04708862	40.22609711	40.24385452	42.48373413	44.41112518	44.44651413	41.61584473	34.94896698	23.6476078	9.878343582	-1.586789012	-5.895671844	1.632282257
2020	Russet Burbank	Heat stress	R1	-3.189168692	8.239928246	17.00803185	20.9111824	18.22393036	10.90638161	2.635430098	-2.910225391	-2.339442492	3.907552004	12.69570637	20.83255386	25.21719551	24.93427849	21.35946655	15.97194195	10.24892712	5.337572575	1.886667371	0.500676811	1.781331778	5.589797974	10.12045383	13.33970737	13.21364021	8.69466114	2.02814889	-3.853136301	-6.014729977	-2.38041091	4.830935478	12.05925083	15.74544239	12.94146156	5.238324642	-3.724430799	-10.29850769	-11.16452026	-6.728328705	0.232809216	6.908686161	10.60662079	10.79016876	8.788119316	5.997622013	3.799850941
2020	Sierra Gold	Normal	R1	207.2809753	212.8494568	218.9249725	224.5765076	228.9257202	231.5240021	232.1258392	230.4818268	226.4167633	220.6441345	214.5180511	209.398468	206.5945892	206.0933075	206.502655	206.3642273	204.2333069	199.3702393	192.107666	182.8680267	172.0835724	160.6943359	150.7985687	144.6507568	144.50737	151.0720978	159.8435974	165.2345581	161.6518402	145.1975555	120.3996811	94.41697693	74.40435028	66.39168549	68.03190613	73.19280243	75.7245636	69.99497223	56.2389946	38.4122963	20.52523422	6.492461205	-1.685434103	-3.662157536	0.846298039	12.07786942
2020	Sierra Gold	Normal	R1	2.23936677	13.79151917	23.33312225	29.22472	30.19013786	27.70319939	24.52288818	23.41404533	26.86807251	33.85879898	40.8698082	44.33586884	40.84994507	30.86828804	18.88619995	9.584544182	7.587532043	14.00375748	24.57071495	34.57082748	39.29432297	36.42987061	29.05090714	20.96914864	15.99630928	16.5417614	20.32933235	24.10042191	24.59643745	19.50214005	11.21713638	3.605877161	0.530648172	5.169270515	15.55079269	27.38782692	36.37735748	38.57184219	34.01201248	25.27376938	14.97010803	5.65153265	-1.322860599	-5.623196125	-6.961929798	-5.067298889
2020	Sierra Gold	Normal	R1	103.5768661	106.2054596	107.2069016	106.5461197	104.2817535	101.1091995	98.02657318	96.03394318	96.02590942	97.54941559	99.20218658	99.56241608	97.25712585	92.22193146	85.7479248	79.18869019	73.88413239	70.17611694	66.88504028	62.70431519	56.33128357	47.74062729	39.79178238	35.73091888	38.81005478	50.31246567	64.95501709	76.07371521	77.00846863	63.12263489	39.88307953	15.90510368	-0.197942108	-1.14864397	10.33047771	27.01326561	41.65409851	47.5444603	44.16724396	34.92527008	23.28384781	12.6125946	4.533071995	-0.862715244	-3.528692484	-3.436221361
2020	Sierra Gold	Normal	R1	83.61031342	88.10272217	89.39409637	86.89284515	80.35894775	72.2379303	66.22141266	66.01467133	74.92262268	91.12320709	109.1771774	123.5691299	128.9594269	124.4264145	113.6519394	100.5346451	88.93803406	80.96192169	75.99520111	73.1962738	71.72356415	70.57142639	68.34944153	63.620327	54.9467926	41.92865753	27.64816666	15.91998768	10.55097103	14.23664188	24.08463478	35.46234894	43.73913574	44.96403885	40.26812363	33.07543564	26.82173538	24.61660385	25.87822723	27.68494034	27.08187675	21.2958107	11.03203392	0.017321421	-7.91608572	-9.042908669
2020	Sierra Gold	Normal	R1	5.906744003	12.54022121	18.05053711	22.66609001	26.61137772	30.138237	33.50241089	36.96746063	40.71490479	43.97314835	45.290905	43.20126343	36.354496	26.20557022	17.1508522	13.70389938	20.31967545	36.81251907	55.92645264	69.80394745	70.606987	55.28272629	31.53613281	8.548728943	-4.505773067	-1.648708224	12.34973431	30.47001457	45.70050049	52.37721252	51.60180664	46.56577301	40.47622681	36.19263458	34.0392952	33.1959877	32.83858109	32.16247559	30.49978065	27.28418541	21.94155502	13.99541378	4.641160011	-3.480764151	-7.676110744	-5.343392372
2020	Sierra Gold	Normal	R1	2.929918766	16.9958725	30.98267555	42.32289505	48.83972549	51.40323639	52.28583145	53.77164841	57.9299736	64.14649963	69.90847778	72.65629578	69.95141602	62.20298004	52.79277039	45.23538971	43.01027298	46.83124542	53.20118713	58.27531433	58.20495605	51.33673477	40.93915939	30.95261002	25.31746674	26.52488899	32.25354385	39.15864944	43.90715027	43.86911774	40.00445938	34.37855911	29.06460762	25.8701725	24.70047951	24.58965874	24.57574463	23.73583984	21.63141632	18.13254166	13.11319256	6.521558762	-0.252758592	-4.593583584	-3.818006516	4.629285812
2020	Sierra Gold	Normal	R1	1.337192178	13.21540356	26.42127228	38.11838913	45.86098099	50.27747726	53.41429138	57.32564163	63.84308624	71.76303864	77.76080322	78.45310974	70.66370392	55.89992905	40.57147217	31.31458664	34.671772	51.3105278	72.91398621	90.41526031	94.76702118	81.96097565	59.37166214	35.92048645	20.52103996	19.00879669	26.82469368	37.25341797	43.57965469	40.58419037	30.57905769	18.2083149	8.123838425	4.325162888	5.95634985	9.98958683	13.37362576	13.30721569	9.750826836	4.418834686	-0.939486921	-4.614902973	-5.429198265	-2.679270267	4.324050426	16.22765541
2020	Sierra Gold	Normal	R1	194.6312256	199.2825623	197.3350983	188.6098938	173.3635559	155.2316284	139.4160461	131.1265259	135.0552521	149.0076599	165.9552155	178.7658691	180.5477905	170.3505859	153.428894	135.3284149	121.5342712	114.234726	110.5653	107.2357407	100.9636002	90.39807892	78.53601837	68.96998596	65.29253387	69.46144104	77.95404053	86.1089859	89.25904846	83.80148315	71.41283417	55.41806793	39.14216614	25.58979225	15.40428352	8.156712532	3.412288666	0.726458967	-0.462561131	-0.798729241	-0.923937917	-1.446609139	-2.36934948	-3.166892052	-3.295569658	-2.216504097
2020	Reveille Russet	Heat stress	R1	80.22359467	85.01281738	88.61528015	89.2624588	85.5120163	78.4079361	70.15436554	62.95738983	58.89029694	58.21973419	59.95061874	63.05857849	66.52705383	69.48986816	71.24492645	71.0920639	68.34675598	63.02759552	56.23325729	49.15420914	42.97506332	38.55426025	36.00023651	35.31596375	36.51027679	39.20722961	41.76331329	42.26353455	38.80069733	30.18051338	18.81806183	8.251466751	2.014950037	3.013707876	9.447213173	17.38716316	22.90117264	22.40646935	16.36520004	7.802011013	-0.221340731	-4.760273457	-5.156984806	-2.726857424	1.144101501	5.082474232
2020	Reveille Russet	Heat stress	R1	1.026377559	1.34874022	2.084727287	5.161198616	12.50805378	24.85464668	39.68198776	53.92615509	64.51737976	68.98744202	67.44235229	60.67562485	49.47880173	34.88758087	19.58804893	6.94206953	0.323227376	2.687119722	12.4617672	25.25227928	36.61868668	42.30656815	41.46189117	36.30874634	29.18841553	22.40507126	17.24725914	13.67344761	11.5561657	10.76989937	10.87662983	10.88560867	9.741631508	6.397305965	0.67438221	-5.285117149	-8.964018822	-7.8395257	-0.462154299	10.52620888	21.50963211	28.86635399	29.79296875	25.92552757	20.43132973	16.46986198
2020	Russet Norkotah 278	Normal	R1	82.30540466	89.96380615	99.16503906	109.6999359	121.3632431	133.359848	143.3165436	148.5944672	146.5489044	135.7246094	119.7561569	103.6394806	92.37242889	90.10523224	95.18534851	103.5520706	111.1388016	114.1406784	111.6844788	104.7094727	94.19204712	81.15351105	67.65422058	56.69010162	51.28441238	54.36860657	65.00891876	77.28330231	84.94741821	81.78821564	65.77426147	42.56357193	18.64816093	0.510275245	-7.746751785	-8.333583832	-4.485933304	0.555331886	4.1992836	6.270896912	7.185563564	7.348736286	7.091129303	6.309268475	4.758555412	2.192226648
2020	Russet Norkotah 278	Normal	R1	123.469986	123.6913071	119.2428665	112.639534	106.3922348	102.4064636	100.9509735	102.0249939	105.6121292	111.3600464	117.4085922	121.4991989	121.365448	115.3893967	106.2655792	98.50885773	96.62625885	104.4373322	118.1639633	129.3053894	129.2748718	110.0599518	74.26921844	34.12456131	2.203330994	-9.202274323	2.009072542	24.7258873	46.9812851	56.85904312	49.31793976	31.9417572	13.70098495	3.53487587	6.58168745	17.86166763	30.74251175	38.5958252	36.69555283	27.57736015	15.50738239	4.755661488	-1.150228381	-2.718910217	-1.841670394	-0.41679877
2020	Russet Norkotah 278	Normal	R1	5.614997864	17.93390465	28.75475121	36.98572922	41.54479218	42.11161804	40.44986343	38.68061066	38.91907883	42.74143219	49.38202667	57.44437027	65.53977203	72.3049469	76.62073517	77.45782471	73.79082489	64.81111145	52.07336807	38.60883331	27.46827698	21.58332062	21.54379845	25.82235336	32.82131958	40.94302368	48.66596603	54.5663147	57.22412872	55.23900604	48.25546265	37.88286591	25.92783928	14.20677757	4.303652287	-2.801331282	-6.228418827	-5.095137119	0.86962086	9.594714165	18.44854927	24.8033886	26.50415039	24.01098633	18.67467499	11.84404087
2020	Russet Norkotah 278	Normal	R1	0.266124368	6.993741035	15.74038792	25.7422123	36.24081039	46.52661514	56.03653336	64.227005	70.56034088	74.50859833	75.60830688	73.40574646	67.45502472	57.71647644	46.94928741	39.07474518	38.01608276	47.13404465	63.53351212	80.4267807	90.97342682	88.69238281	74.05962372	53.83433914	35.00030136	24.41825676	24.16964531	30.16794205	37.91060638	42.92048264	42.67745209	38.27663422	31.20376205	22.94067192	14.81490135	7.728202343	2.519380808	0.021382812	0.581740439	2.696236849	4.426766872	3.826491833	-0.496200979	-6.916468143	-12.77010727	-15.38857555
2020	Russet Norkotah 278	Normal	R1	1.5663836	14.68013	31.57262421	48.20035172	60.52174377	66.15734863	67.25310516	66.71080017	67.43810272	71.47546387	77.15046692	81.79654694	82.74714661	77.95483398	69.61437988	61.68225861	58.12277222	62.37677383	72.14880371	81.57696533	84.74862671	76.09876251	56.87683868	34.48073959	16.52905846	10.48022938	17.71456528	31.75300217	45.5969429	52.28881073	48.80852127	39.40943909	29.13007164	23.00112343	23.86579704	28.76846313	33.81404495	35.10160065	29.964571	20.43951035	9.686032295	0.863740921	-3.443976879	-3.821704865	-1.93508184	0.549506426
2020	Russet Norkotah 278	Normal	R1	-1.87124002	2.736524105	2.342830658	-0.335803568	-2.579642296	-2.180576086	1.210878968	7.524873257	16.68554306	28.28492165	39.95410538	48.61911392	51.20596313	45.12700272	32.37855911	17.47063828	4.93667984	-0.946023822	-0.00283943	4.616580009	9.668619156	11.97889519	10.50166512	6.681418896	2.107177258	-1.639973402	-3.403171778	-2.743847609	0.711212814	7.330161572	16.65888023	26.23539352	33.30085373	35.09250641	30.03509712	20.74282455	10.75566673	3.615558386	2.045861244	4.565849304	8.348138809	10.55830097	8.787423134	3.776981354	-2.298173428	-7.263938904
2020	Russet Norkotah	Heat stress	R1	0.238082021	16.61497116	36.93904114	55.90552521	68.64714813	74.85718536	76.93204498	77.30132294	78.29502106	80.31539154	82.04790497	82.12137604	79.19198608	73.06432343	65.06643677	56.62793732	49.18037033	43.84279633	41.15029144	41.55979919	45.53608322	52.79000092	60.86247635	66.8999176	68.04872131	62.44747543	52.57071304	42.08435822	34.64848709	33.24153137	36.31848907	40.51794434	42.4687233	39.1687851	31.3114109	21.72073174	13.24432373	8.593040466	8.186718941	10.60535526	14.38011551	18.08318138	21.39611244	25.23093224	30.55630875	38.31747055
2020	Russet Norkotah	Heat stress	R1	2.672255278	24.00286674	47.51418304	64.98847198	69.06346893	61.2304306	48.23255157	36.87945557	33.67800903	39.55501556	50.44899368	62.12853622	70.42669678	73.92651367	74.83214569	75.59771729	78.65785217	84.38465881	89.13462067	88.79547882	79.25886536	59.04143524	34.3024025	12.57599258	1.402279854	5.998999596	21.40937805	39.90367889	53.74203873	56.40336227	49.32357025	37.157341	24.56325722	15.87372684	12.12233353	12.44226933	15.9393816	21.69998932	28.45103073	34.63038635	38.67398453	39.05290604	35.4511261	28.88269043	20.42806053	11.16964722
2020	Russet Norkotah	Heat stress	R1	3.904557467	23.77396584	42.23575592	55.10496902	58.71617508	54.68519211	47.76065826	42.73026276	44.15904999	52.36205673	63.87306976	75.09307098	82.46209717	84.22097015	80.94644165	73.39886475	62.32688141	49.19005585	36.8151474	28.18906593	26.2948246	32.39667892	42.77060318	52.77851868	57.78623962	54.50724411	45.51829147	35.00941849	27.17066574	25.44598007	28.396492	32.61067963	34.67311478	31.52383041	23.7786541	14.15496635	5.405305862	0.133458823	-1.421339035	-0.902928174	-0.013366409	-0.403635651	-2.400419712	-4.877042294	-6.627833843	-6.464991093
2020	Russet Norkotah	Heat stress	R1	155.8232574	170.3205566	183.4606781	192.9277496	196.6832581	195.3800964	191.2766113	186.6585236	183.6904144	182.4314423	181.0540161	177.6680756	170.4460144	159.7985382	149.1168365	141.991272	141.9966278	149.7896881	160.3827209	168.1239166	167.3693085	155.1311493	136.1716919	116.6360321	102.6848602	98.75622559	101.7881622	106.6718521	108.2906494	102.4107208	90.56385803	76.60218048	64.39340973	57.37168121	54.68598938	53.01265335	48.99674988	39.52554321	25.35348129	10.34048748	-1.555864096	-6.506902695	-4.054673672	2.56522274	9.919141769	14.61214066
2020	Russet Norkotah	Heat stress	R1	22.56658554	17.49421883	8.890475273	2.606003523	3.983640909	13.03982067	26.62598419	41.55427551	54.70520401	64.19169617	69.23409271	69.08596039	63.04966736	52.28111267	40.38150787	31.11612129	28.23264694	32.9455719	41.53384399	49.70804214	53.17679977	49.47101212	41.41453934	32.78633118	27.36532402	27.93241882	32.89936829	39.48262024	44.89860916	46.80128098	45.73325348	43.40315628	41.5215683	41.58228302	42.8935318	43.49208069	41.40686035	34.81330872	24.30481339	12.40836811	1.707603931	-5.276450157	-7.831447124	-7.231733322	-4.848706245	-2.041570187
2020	Russet Norkotah	Heat stress	R1	0.866374552	12.56206608	23.59339142	30.30770302	29.48399734	22.41688919	13.06994438	5.443835735	3.352713108	7.148616791	14.09686661	21.35223579	26.1124649	27.21689606	25.66893768	22.6204319	19.21931648	16.1418457	13.14923954	9.894317627	6.033805847	1.719547391	-1.439683914	-1.571759462	3.191870451	13.79619217	27.1240139	38.9437027	45.0294838	41.99054337	31.96731186	19.33167648	8.460396767	3.294692755	3.394728422	5.788452148	7.473530293	5.635908604	0.45860216	-5.463291168	-9.465125084	-8.972249985	-3.917707443	3.007595539	8.972412109	11.18017673
2020	Russet Norkotah	Heat stress	R1	2.760337591	20.8671627	36.31676865	45.25663376	44.35375214	35.63059998	24.29714394	15.59070396	14.52593613	21.53937531	33.02458191	45.23059464	54.44941711	58.8519516	59.08957672	55.98163986	50.35530472	42.96350098	34.4498024	25.44605064	16.58409119	8.718428612	3.383250952	2.229739189	6.912059307	18.09928513	32.20645142	44.46110153	50.10248184	45.31907272	32.52591324	16.64975357	2.629072905	-5.045075893	-6.385861874	-3.990995646	-0.497186005	1.591051221	1.732347131	0.972779453	0.400841177	1.069517255	2.976892471	4.972167492	5.841285229	4.391499996
2020	Russet Norkotah	Heat stress	R1	17.38844681	15.01380444	9.550206184	4.056777954	1.411006212	2.695372105	7.913746357	17.06147385	30.04390144	45.15113831	59.22602844	69.06063843	71.52906036	66.61086273	58.38716507	51.21839905	49.44153976	54.58108139	62.67127228	69.10964203	69.30349731	60.77340698	47.21768951	33.44989777	24.27771187	23.2978878	28.76342773	37.46834564	46.20666122	52.07121658	54.13532639	52.26527786	46.33711243	36.36945724	23.90242767	11.35308361	1.150208116	-4.429826736	-5.436830997	-3.792377472	-1.470978498	-0.391169459	-0.881054938	-1.532182932	-0.842033446	2.663074732
2020	Russet Norkotah	Heat stress	R1	119.2059479	137.1081848	152.5411987	159.9566498	154.5971832	139.8246002	123.822998	114.8369598	120.6169815	139.6107941	161.9829407	177.6069336	176.559433	157.2178497	128.904953	101.6836777	85.57601166	85.05508423	93.7717514	104.1268845	108.5291595	102.3931122	89.90476227	76.83217621	68.94534302	70.4263916	78.51797485	88.56432343	95.91162109	96.56813812	90.91912842	81.11935425	69.32555389	57.56358337	46.58001328	36.37336349	26.93434715	18.26734352	10.57595158	4.221975803	-0.42496869	-3.010866642	-3.435333967	-1.87635541	1.467686534	6.391149998
2020	Russet Norkotah	Heat stress	R1	-1.582769632	1.521278024	7.457822323	16.32658386	28.07289314	41.07958984	52.80176926	60.67890549	62.31844711	58.47626877	52.70122528	48.64372635	49.87410736	56.89238358	66.13022614	73.74976349	75.92679596	70.72189331	59.88312149	45.58042908	29.98570633	15.33921337	4.082378387	-1.30064249	1.66757369	14.144104	31.49274445	47.49320984	55.92520905	51.781353	38.05228806	20.95327759	6.707392216	0.920519769	2.95435071	8.568626404	13.47937679	13.64464569	8.817399979	1.818965554	-4.451313496	-7.172381401	-5.812848568	-2.35858202	1.075604081	2.406972885
2020	Russet Norkotah	Normal	R1	-6.274503708	1.673869729	6.749341965	9.016121864	8.608633041	6.387860298	3.644478083	1.674805641	1.70585537	3.622139454	6.116056442	7.83804512	7.469581127	4.905032158	1.644234657	-0.711509228	-0.557332695	2.756655216	8.044419289	13.90642166	18.93710518	22.22114754	24.23970985	25.72395134	27.41089439	29.76412392	32.07339096	33.30033112	32.40852356	28.66233253	23.27143669	18.23457527	15.55634594	16.97181702	21.5656662	26.89131927	30.48267174	30.00643349	25.29532814	17.91059303	9.468155861	1.574179888	-4.409407616	-7.378600597	-6.245602131	0.060195703
2020	Russet Norkotah	Normal	R1	8.70700264	3.797827959	-1.240253091	-3.418263435	-0.063143067	8.260760307	19.0732975	29.8669796	38.23588181	43.65688705	47.29242706	50.3615799	54.05802536	58.4426384	62.10167313	63.5120163	61.1603241	54.47270203	44.69556046	33.2862587	21.70605469	11.28926086	3.001041651	-2.256110907	-3.580273151	-0.580680311	4.896152496	10.3927269	13.45157719	12.12109852	7.787575722	3.188856363	1.060649157	3.801918507	10.42425442	17.9715023	23.47361183	24.14022064	20.18096733	14.21369362	8.926551819	6.935430527	8.936295509	13.50987911	19.12753868	24.2723465
2020	Russet Norkotah	Normal	R1	253.8655396	251.9604797	250.1846924	247.4726105	242.8758392	236.7936554	230.3948364	224.8755493	221.3694	220.0686493	220.3217773	221.4342957	222.7312469	223.4283142	222.6161499	219.381546	212.8190613	202.7771912	190.5926971	177.7742157	165.8225708	155.9300079	148.3434448	143.1574707	140.4549255	140.1702423	141.5659485	143.7171326	145.6988068	146.5547791	145.1569672	140.2874451	130.7361298	115.6053772	97.18901062	79.616745	67.04566956	63.27738953	66.58617401	70.79706573	69.6062088	56.96365356	33.81553268	8.7915802	-9.080025673	-10.89949322
2020	Russet Norkotah	Normal	R1	-1.011181831	13.78362942	27.93621635	38.528965	42.96457291	41.94456482	38.12359238	34.1856041	32.68954468	33.87991714	35.94261169	36.98736191	35.16491699	30.19242096	23.84952736	18.05455971	14.72388554	14.57856464	16.03496552	17.24188042	16.3441925	12.44577312	7.416116714	3.626671553	3.452579021	8.377308846	16.01417351	22.91768646	25.64041328	21.48296356	12.63266373	3.255358934	-2.479389429	-0.892871201	6.725315571	16.22264481	23.40757942	24.36201859	19.38466454	12.1785059	6.538338184	6.139811039	11.25818348	18.43629456	24.02362442	24.41457176
2020	Russet Norkotah	Normal	R1	122.754982	131.4430542	138.8779602	144.5175018	147.9405518	149.7689819	151.2457275	153.6332855	158.1042786	164.2415161	170.2254333	174.1739807	174.2637177	170.3274384	164.4166718	158.7353058	155.4598999	155.0912018	154.8096619	151.4246521	141.7494202	124.4097366	103.3633957	83.51740265	69.77877045	65.56233215	67.72431946	71.32798004	71.43269348	64.07435608	51.67562485	39.24115753	31.78343582	33.67432022	42.8169136	53.39557648	59.55169296	55.786026	42.52121735	24.92208481	8.301898956	-2.178424835	-5.158749104	-3.46222806	-0.137173563	1.808282971
2020	Russet Norkotah	Normal	R1	3.197538614	22.36040115	40.92448807	52.38086319	51.04482269	39.74336243	26.358181	18.82956505	24.68764305	43.65004349	68.45783997	91.61381531	105.7418518	108.3603592	103.4330597	95.36899567	88.55376434	85.28702545	83.78250885	81.78517914	77.04392242	68.34278107	57.4931221	46.8493042	38.77739334	34.97549057	34.27841187	34.73191452	34.3895607	31.61351776	26.84797859	21.38479042	16.51580238	13.39614582	11.82157612	10.81050396	9.369625092	6.572035313	2.615836143	-1.410401583	-4.391290665	-5.230543137	-3.392956972	1.052874804	8.000332832	17.3310318
2020	Russet Norkotah	Normal	R1	-2.12006855	10.25819397	25.23485374	39.93956375	51.69727707	59.79780579	64.67938995	66.81152344	66.66369629	64.86164856	62.17956161	59.39552307	57.26808929	56.11440659	55.6461525	55.54766846	55.4915657	55.13484192	54.0915184	51.96389771	48.36600876	43.2751503	37.75847244	33.07453156	30.48579025	30.88751793	33.60077286	37.501297	41.48045349	44.45305252	45.59952164	44.19403839	39.51078415	31.02316093	20.07956314	9.137764931	0.655541301	-3.05781126	-2.232031584	0.884415329	3.973400116	4.802423	3.251285315	1.515774608	1.923642635	6.759016991
2020	Russet Norkotah	Normal	R1	1.397999167	13.29619217	24.98100662	33.87382507	37.70072174	37.30886459	35.39502716	34.6872406	37.7709465	44.7003479	53.2718277	61.19778824	66.23164368	67.60923767	66.51757813	64.28429413	62.22140884	60.92412949	59.56774521	57.16739655	52.73625946	45.81096268	37.43397903	28.929039	21.61206055	16.61731911	14.24901199	14.59454155	17.73154259	23.5091362	30.24128532	35.61890411	37.32901001	33.36524582	24.73884583	14.21103859	4.560630798	-1.566648483	-3.643230915	-2.84631443	-0.39886409	2.48486805	4.907150745	6.31120491	6.154588699	3.914102316
2020	Russet Norkotah	Normal	R1	2.181035042	4.050921917	2.568246603	1.098100662	2.70780158	7.413320541	13.41352749	18.88760185	22.08113098	22.55220032	21.00733376	18.21164894	14.91073227	11.53767014	8.115392685	4.643392086	1.113077521	-2.274352789	-4.904036999	-6.125204086	-5.277636528	-2.1404984	2.235321999	6.569145679	9.579896927	10.29496193	9.120634079	6.822582245	4.178193569	1.960704446	0.938356757	1.890353799	5.587643147	12.59364414	21.38963699	29.24596214	33.42905426	31.38503265	23.54830551	12.76733875	1.957001567	-6.026539326	-9.764725685	-9.430885315	-5.269384384	2.455051899
2020	Sierra Gold	Heat stress	R1	0.092720859	19.28769684	38.46701431	53.82204819	61.93870544	63.39507675	61.15206528	58.186203	57.3255806	58.37876129	58.48243332	54.67562485	44.08720779	27.69761848	11.55760956	2.069488764	5.588572979	23.61389923	48.16261292	70.15777588	80.52637482	74.03130341	56.55657959	36.01745605	20.30965233	15.56326962	20.08418846	30.03375816	41.58895111	51.24705505	57.75144958	60.73613739	59.83121872	54.78788757	46.35733795	35.88450623	24.7221508	14.21912193	5.614892483	0.062670335	-1.289556026	2.635622025	10.67747498	19.24114037	24.59488487	23.0655632
2020	Sierra Gold	Heat stress	R1	150.7116852	162.6803131	173.3311768	179.0649414	176.6885071	167.1650085	153.9185486	140.4063873	129.9940643	124.3067932	123.4210281	127.3585052	136.0999451	148.0909424	159.7379761	167.3147736	167.1106262	157.7312775	142.2922058	124.4323578	107.7887039	94.99626923	85.79750061	79.39968872	75.01597595	72.00405121	70.34268188	70.18642426	71.68592834	74.81020355	78.31732178	80.47512054	79.54362488	74.1129303	65.94696808	58.65732956	55.8751297	60.8975029	71.72470856	82.08747101	85.59738159	76.1082077	54.15927505	27.6453743	4.840198994	-6.074351788
2020	Sierra Gold	Heat stress	R1	167.7100677	167.3516235	165.7172241	163.8997955	162.9414673	163.2086334	164.6848297	167.3379974	171.0930939	175.12117	177.8940582	177.8601532	173.5186462	165.1538696	155.4017181	147.0543518	142.8999939	143.6878357	146.2334595	146.8993073	142.0361633	129.623642	112.3445206	93.73313904	77.32774353	65.86969757	58.63552094	53.96033478	50.16753387	45.77583313	40.47971725	34.4580574	27.89362907	20.97701263	14.09410858	7.724565506	2.344124079	-1.583192468	-3.948737144	-4.920607567	-4.685130596	-3.415261984	-1.462065935	0.644862831	2.376431942	3.199439049
2020	Sierra Gold	Heat stress	R1	-4.346186638	20.50892258	51.31477356	80.92444611	102.6207199	114.2879181	116.5330429	109.9943237	95.42329407	75.68474579	55.51457977	39.72681808	33.0339241	36.48038101	46.27083969	58.2818222	68.3898468	73.67456055	73.53202057	67.62781525	55.63142014	38.39592743	20.25880051	6.170773506	1.093948722	8.277982712	23.50316811	40.51457596	53.04165268	55.84509659	50.3184166	40.54262161	30.61825371	24.26694679	21.63220787	20.77551842	19.72710419	16.6382885	11.39476776	5.288488865	-0.342034996	-4.19856739	-5.56879282	-4.422665596	-0.751773655	5.434164524
2020	Sierra Gold	Heat stress	R1	185.6227875	192.4996948	196.1035919	196.2144928	192.6143799	185.6438599	177.8016815	172.1061859	171.5737	178.3124084	188.8074036	197.422699	198.512558	187.2163849	166.5348969	144.0000916	127.2025452	123.2484589	130.9647369	142.1333771	148.3215027	141.3150177	120.5482254	94.84415436	73.60586548	66.16027832	75.39678192	92.82198334	108.7725449	113.594902	101.9675369	79.67242432	54.24350357	33.21471024	22.21178055	19.7413044	22.6380043	27.74245453	32.16281509	34.49942398	33.85848999	29.34816551	20.4008255	9.060173035	-1.385948062	-7.63789463
2020	Reveille Russet	Normal	R1	0.72625941	1.430862546	-1.161747098	-2.099048615	3.560070753	18.8000412	39.0381813	57.87128448	68.89224243	67.02207184	55.33412933	39.99552155	27.18117332	22.4956913	25.88743401	34.03523254	43.58275223	51.26741791	55.47508621	55.9822464	52.61615753	45.2509613	35.23735809	25.75418091	20.07790756	21.47330856	30.43170547	42.54990005	52.92858887	56.68019867	51.35855484	40.78701401	29.78503036	23.17205811	24.16598511	30.01595116	36.57656479	39.6985321	36.09192657	27.16213799	15.89659023	5.282702446	-1.946009278	-5.134041786	-4.609512806	-0.70286572
2020	Reveille Russet	Normal	R1	0.238236338	14.0740757	29.14811325	41.88995361	48.71747971	47.5212326	41.82066727	36.50631714	36.46091461	45.52031326	61.03208542	77.89849854	91.00226593	95.737854	92.51141357	84.6314621	75.4299469	68.09819031	63.20252228	59.09440994	54.05502701	46.40459824	36.20554733	25.6257515	16.97763062	12.54235363	13.03858376	16.41155243	20.32133102	22.42799187	21.50489235	19.16913223	17.48313141	18.51711655	23.42334938	29.95565224	35.07097244	35.73407364	29.74174309	19.45718002	8.798271179	1.68680656	1.485886216	7.155785084	15.55086517	23.50977516
2020	Reveille Russet	Normal	R1	1.85982573	13.11937809	23.95249939	32.53822327	37.03996277	36.43753433	32.79278946	28.90976143	27.58467484	31.10594177	38.54322433	47.73571014	56.54212952	62.96183014	66.64259338	68.16190338	68.11675262	67.07289886	65.23673248	62.49430847	58.71607971	53.79982376	47.97145844	41.89439011	36.25547028	31.73373604	28.48868942	25.76187134	22.69325066	18.43061829	12.77800655	7.21132946	3.479934454	3.321249247	7.741225719	14.93624401	22.46967888	27.89318466	29.18029022	26.63655853	21.34098816	14.38429546	6.849387646	-0.137862876	-5.432042599	-7.895201683
2020	Reveille Russet	Normal	R1	3.60304451	11.94974709	20.08034515	27.4584198	33.53974152	37.94804764	40.95161057	42.98275757	44.46601486	45.72824097	46.51426697	46.33455658	44.71128082	41.30724335	37.23446274	34.46433258	34.96824646	40.52619934	49.66817093	58.16243744	61.67570496	56.02311707	41.58231735	24.33642006	10.61619759	6.709448814	14.52897453	28.25710678	41.2949295	47.04352188	41.79068756	29.19532204	14.09209824	1.315694451	-5.498509884	-7.148714066	-5.493993759	-2.375489473	0.551090002	2.634784937	3.576054573	3.06278348	0.984813988	-1.222117424	-1.396049261	2.64091444
2020	Reveille Russet	Normal	R1	-2.253380775	-0.03434591	0.283136219	1.078754306	4.732069969	12.80959988	23.75169563	35.24061584	44.95080948	50.88485336	52.9437561	51.77071381	47.99721146	42.33675766	36.22942352	31.54106903	30.14145088	33.7206459	40.99606705	48.1538887	51.29433441	46.63482285	34.12714767	18.31685066	4.034631729	-3.924204111	-3.702561855	1.35833025	7.38700819	10.51581383	8.623101234	4.052072048	-0.147280872	-0.929806471	3.784654379	12.42392254	22.56733131	31.79790306	37.97600174	40.51276779	39.34669876	34.41236877	25.82014847	15.06711578	4.30270052	-4.316110611
2020	Yukon Gold	Heat stress	R1	39.79336929	54.38201141	75.15517426	96.57791138	113.1231003	120.1268921	119.1246567	114.3548965	110.0717239	110.1816025	114.5167923	120.1868744	124.2740936	123.9583511	119.0328445	111.8571472	104.8963318	100.5724792	99.54206085	99.88731384	99.50299835	96.27603912	89.37852478	80.67395782	72.35786438	66.62967682	64.61461639	64.0238266	61.91221237	55.3385849	42.37737656	25.89599419	10.14855576	-0.614723682	-2.854565382	1.984099984	10.35142326	18.697258	23.6979084	24.57654762	22.07197762	16.93081284	9.958259583	2.783745766	-2.291590691	-2.947595596
2020	Yukon Gold	Heat stress	R1	2.446825504	2.387618542	0.089134075	-1.332998633	1.213329673	10.25796318	24.13913345	39.37469101	52.48248672	60.23817825	62.55414963	61.43262482	58.90707397	56.9641037	56.39889908	56.85041046	57.9067955	59.15621567	60.45245743	62.00477982	64.0575943	66.85921478	70.20874023	72.99511719	73.97447968	71.9185791	66.13432312	57.63956451	47.79590607	37.94541168	29.23874474	21.8343792	15.60953808	10.44144726	6.262018681	3.425038338	2.455968142	3.875421524	8.054574013	13.7190237	18.62148285	20.50295067	17.26457596	9.549701691	0.247757927	-7.681522369
2020	Yukon Gold	Heat stress	R1	256.1888428	258.0808716	261.3813171	266.5809021	274.1704712	284.3771362	295.5061035	305.0365295	310.4415588	309.3995361	302.0516052	290.1756897	275.5751038	260.0453186	245.1864929	232.401535	223.0796814	218.5769501	218.1595459	218.0877838	214.3934784	203.1221161	183.27034	160.078949	139.5719604	127.7811584	128.0645294	135.4187469	143.2134857	144.8106689	135.1600494	116.572731	93.50046539	70.40278625	51.23534012	36.51430893	25.29493904	16.62857246	9.619290352	3.97663331	-0.236335799	-2.950683355	-4.116779327	-3.969207525	-2.977514029	-1.615765214
2020	Yukon Gold	Heat stress	R1	227.5270691	237.2507324	242.9972382	244.2693787	240.5621796	231.7768555	220.6545105	211.1784058	207.3278961	212.6292572	225.0657349	238.9291992	248.4529266	248.096756	237.4025574	220.9199982	203.3901672	189.5111847	180.7272644	173.822464	165.2136383	151.3371735	131.5045013	111.0934067	96.2512207	93.12528992	104.6324768	123.5490189	140.6863251	146.8479614	135.3062897	110.8062744	81.45230103	55.33310699	39.44367981	33.14229965	32.56067276	33.80707169	33.25539398	29.95141411	24.54246712	17.69151306	10.1044836	3.147461414	-1.278310776	-1.248078942
2020	Yukon Gold	Heat stress	R1	344.9714355	356.6148376	368.0440674	377.5908508	383.5908203	384.7077026	381.8747864	377.0175476	372.0692139	368.7834167	366.7301025	364.0496521	358.8510742	349.3528137	336.1014099	321.9364014	309.7988586	302.5596008	299.8159485	296.4269409	286.8844299	265.7076721	231.8729095	193.746994	160.9038239	142.9094849	144.9550934	158.532486	172.4577637	175.5548248	159.5460205	129.7200775	95.31105042	65.54911041	48.28548813	41.76205826	40.1464653	37.59464645	28.86800003	15.02870941	0.908486009	-8.621893883	-8.991931915	-0.820000231	11.02036667	21.52353859
2020	Yukon Gold	Heat stress	R1	130.3017578	145.7674866	160.5179901	170.9584351	173.490097	165.3111115	149.3227386	130.9105988	115.4681702	107.9865417	108.6052551	114.2529297	121.7917557	128.1620636	131.8862	133.0451202	131.7783813	128.2450256	122.8776016	116.5304718	110.0853806	104.4318619	99.98290253	96.18664551	92.35449982	87.81351471	82.23447418	76.40537262	71.34074402	68.04342651	67.10607147	67.1799469	66.35772705	62.71645737	54.79410934	44.19897842	33.83623886	26.62668228	25.11219406	27.95966339	31.5195713	32.09942627	26.29190445	15.08419991	3.08851409	-4.977484226
2020	Yukon Gold	Heat stress	R1	148.940979	160.2345886	170.4620209	180.877243	192.7244568	206.9079895	221.8282928	234.79599	243.1236267	244.3678894	239.1147766	229.9463806	219.4916687	210.2799683	202.8250275	195.6562042	187.2227631	175.9915466	161.7458191	146.1516724	131.0196838	118.1585083	108.5213394	101.2644653	95.31178284	89.58911896	83.06529236	74.83409119	64.01667786	49.73420334	31.86171341	13.76645756	-0.158933133	-5.523776531	1.04339838	15.86060429	32.25374603	43.53694916	43.70402145	33.81713486	19.16111946	5.07353735	-3.325145006	-4.624432087	-0.454095423	7.469502926
2020	Yukon Gold	Heat stress	R1	121.6212463	126.1202393	126.1138611	124.5948792	124.5599442	128.5486908	135.858551	144.380722	152.0024719	156.712677	157.9376678	156.0256653	151.3522339	144.3046722	135.8522797	127.511261	120.8134155	117.2827606	117.1854782	118.9947968	121.0511246	121.6870575	119.9617462	116.4460907	111.9023514	107.0967331	102.5063629	97.69821167	92.07909393	85.04801941	76.19538116	66.05301666	55.41444016	45.06538773	35.78767014	28.20685577	22.88991356	20.41553497	21.18662834	23.98501205	26.59640884	26.80263138	22.54174614	14.46666527	5.433420658	-1.616014481
2020	Yukon Gold	Heat stress	R1	391.5537415	392.4691162	394.192688	395.2505188	394.1646118	389.8203735	383.5914307	377.9490967	375.3685608	378.008606	384.2546387	389.9841614	391.0395813	383.4390869	367.4352112	347.4367371	328.0204773	313.7006531	305.5774841	299.8332214	292.2750854	278.7220154	257.336731	231.2663422	204.2906952	180.1818848	161.6143494	147.8249817	137.3632355	128.7980499	120.8780594	113.2894135	105.9760742	98.88980103	91.90423584	84.33833313	75.28839111	63.83508682	49.2661171	32.81060028	16.87732887	3.879010439	-3.87712121	-5.993759632	-3.650469542	1.943772674
2020	Yukon Gold	Heat stress	R1	255.9403839	263.138855	274.4397583	287.29599	299.168335	307.8534851	313.6402588	317.9035034	322.0219116	327.1671753	332.0930176	333.9632874	329.8988953	317.1887207	296.8208618	273.4005432	251.6893463	236.3784485	228.5301819	223.9646454	218.1152496	206.4154053	186.9117889	163.1588745	139.4143219	119.9318008	107.7541199	102.099823	101.445282	104.2707748	108.8456345	112.4821701	112.2153473	105.0840378	88.90835571	66.94983673	44.78639984	27.98817253	21.54714966	24.20141792	30.96250534	36.79506302	36.91373825	30.62693405	20.62195778	9.683774948
2020	Yukon Gold	Heat stress	R1	302.6314697	310.8166504	317.7276001	323.6161194	328.7340698	333.2121887	336.2359314	336.5961304	333.072052	324.6185913	312.2102661	298.1496582	284.7785034	274.3486023	267.3266602	262.4293213	258.2873535	253.5431976	247.026825	237.8338165	225.0793152	207.897934	186.6626129	164.4220734	144.5531311	130.4248352	123.9999313	122.7724609	123.3614426	122.3976212	117.2695465	108.9673309	99.50844574	90.92987061	84.92876434	80.97570801	77.58425903	73.27187347	66.67320251	57.73929977	47.20637512	35.81063843	24.32736206	13.87947845	5.914134502	1.8745718
2020	Yukon Gold	Heat stress	R1	95.60814667	103.8026199	111.5923996	119.5455322	128.2241974	137.9581757	147.3955536	154.4540253	157.0473022	153.3352356	144.4347076	133.4176636	123.3970566	117.3706284	115.8419724	116.8615417	118.3782425	118.3526993	115.3236542	108.6697083	97.8319397	82.26120758	62.71696472	42.73404694	26.19885826	16.99584961	17.2379837	23.48744583	31.22048378	35.91724777	34.13015366	27.42529869	18.83556366	11.38602543	7.689648628	7.486351967	9.29339695	11.62609196	13.08568478	13.15427971	11.84327984	9.171900749	5.210138321	0.902988672	-2.085801601	-2.076739311
2020	Russet Burbank	Normal	R1	89.74840546	103.402092	119.9538879	137.5785675	154.4528351	168.8295593	179.5026855	185.5082703	185.8784943	179.8565063	169.2127533	157.3934784	147.8742371	143.9879913	145.8938751	150.6416473	155.1404419	156.3345642	152.7757111	145.3300629	135.0395813	122.9481506	110.1289749	97.71579742	86.8443222	78.65610504	73.97239685	72.61639404	74.21988678	78.40881348	84.46535492	90.02911377	92.26509857	88.34024048	76.04455566	57.53521347	36.81510544	17.89297485	4.488510609	-2.666887999	-4.634786606	-2.496011972	2.662023306	9.752605438	17.67291832	25.3219471
2020	Russet Burbank	Normal	R1	-3.045957565	0.784557998	4.371953487	8.808608055	15.18388271	24.34664726	35.44264603	46.86957932	57.02709579	64.4125061	68.75358582	70.59647369	70.49707031	69.0151825	66.68132019	64.00450897	61.48596573	59.62495041	58.29377365	56.48192978	53.11054993	47.10468292	38.34444809	28.73730659	20.44462967	15.62778759	15.4637785	18.0436573	20.85692024	21.39697075	17.87595749	11.90642452	6.085289478	3.009468555	4.765938759	9.927022934	15.57156944	18.77228928	16.9475956	11.14676189	4.571404934	0.465842873	1.848691583	8.228317261	16.2278614	22.38051414
2020	Russet Burbank	Normal	R1	147.2786713	157.8752594	172.475708	186.5700073	195.6481628	195.9326019	188.8840027	178.2365112	167.7360077	160.8685455	157.9737549	157.307251	157.0855865	155.574173	152.0422821	146.7474976	139.9903564	132.0753174	123.6251984	115.70224	109.4116974	105.850975	105.3108521	106.3828964	107.4418564	106.8644714	103.6524353	98.76255035	93.53833771	89.32134247	87.07032013	85.9588623	84.63712311	81.75720215	76.16262817	68.03282928	58.11172485	47.1451683	35.86925125	24.95560837	15.03486538	6.73568964	0.676985443	-2.670781374	-2.958082676	0.157593608
2020	Russet Burbank	Normal	R1	103.4565048	111.6522064	119.4963684	126.4053574	131.787735	135.1262665	136.4037476	135.8119202	133.5484161	129.8518677	125.4648285	121.4657516	118.9429016	118.9278793	121.3819733	125.2039871	129.2477722	132.3691559	133.396637	131.1235199	124.3450851	111.864418	94.28930664	76.0497818	62.06026077	57.23321533	63.88539886	76.18513489	86.71872711	88.06463623	74.94002533	52.01712418	26.85878372	7.031764507	-1.012405634	1.453189969	9.88194561	19.71910477	26.7008419	29.62582779	29.11891174	25.83228111	20.44351768	14.06379223	8.15389061	4.188266754
2020	Russet Burbank	Normal	R1	4.682480812	20.69040298	40.41152954	60.07078552	75.89699554	84.68540192	87.36013794	86.62269592	85.19408417	85.60783386	88.22947693	91.98316956	95.75788879	98.4855957	99.71542358	99.62932587	98.42879486	96.30750275	93.15834045	88.43279266	81.55500793	71.95301819	60.24238968	49.56990814	43.40659332	45.21565247	56.5462265	72.93573761	88.74973297	98.35766602	97.54305267	88.706604	76.17089844	64.26241302	56.67482376	52.66821671	49.65110397	45.01247025	36.43817902	24.6336174	12.1127758	1.413074613	-5.053144932	-6.873577118	-5.314105988	-1.665748954
2020	Russet Burbank	Normal	R1	2.252663612	14.9316206	31.73478889	47.98950577	59.01529312	60.98714066	56.17770767	49.51197433	45.92665863	49.92097473	60.81443787	74.48126984	86.72926331	93.51467133	93.80935669	89.56174469	82.84527588	75.71775055	69.35806274	63.65996552	58.42734909	53.46020889	48.78119278	44.87779236	42.3039093	41.60172272	42.94231796	45.29365921	47.389328	47.96681976	46.08784485	42.38442612	37.94171524	33.83314133	30.96416283	28.98633766	27.02778244	24.20880318	19.77079964	14.10751057	8.323618889	3.515990734	0.730508327	-0.151873529	-0.184160039	-0.450602919
2020	Russet Burbank	Normal	R1	16.92149925	11.17808151	3.814905405	-1.86077106	-2.541580677	4.553081512	18.43863297	36.48308945	56.05225372	74.56270599	90.07164764	101.0620651	106.0208511	103.5403748	94.57431793	82.39083099	70.35961151	61.80348587	57.85388947	56.49185181	55.45230865	52.47410965	46.41328812	38.47548676	30.16126823	22.97901154	17.95467186	14.62006283	12.21989059	9.994954109	7.346209049	4.405078411	1.51562047	-0.975317657	-2.717536449	-3.284366608	-2.218959332	0.932682872	6.470915794	13.01436615	18.18355942	19.58535004	15.05119991	6.092260361	-2.754927635	-6.863818169
2020	Russet Burbank	Normal	R1	203.244812	207.3574219	214.7253418	223.9924011	233.8102417	242.8480835	249.9606934	254.0829315	254.1476593	249.2420959	240.2932739	229.4469604	218.8684692	210.641098	204.9242859	199.9888306	194.0254364	185.24823	172.9807434	158.1441498	141.7807159	124.9385529	108.9626923	95.82115936	87.56208801	86.23556519	92.44049072	102.2288971	110.7641525	113.2115631	106.0587234	91.93968201	75.277565	60.50137711	51.38383865	47.18792343	45.27035522	42.97808838	37.88073349	29.90141487	20.36560822	10.61440659	2.002578259	-3.962765932	-5.655142307	-1.433141232
2020	Russet Burbank	Normal	R1	143.3816376	154.328064	171.5940399	188.6300812	198.8788605	196.8807526	184.9690552	168.8833618	154.3749542	146.7771301	146.4310608	150.3653412	155.5383148	159.0059509	159.703125	158.4084778	155.9865723	153.2902832	150.5513306	147.1225891	142.2787781	135.3141632	126.1167374	115.8870163	105.9778519	97.74990845	92.11853027	88.59673309	86.43190002	84.87139893	83.25637817	81.39671326	79.23509979	76.7142334	73.68305206	69.37723541	62.75899506	52.79837036	38.71540833	22.33951759	7.06651783	-3.680426598	-6.716433525	-2.727322817	4.442657471	10.84091091
2020	Russet Burbank	Normal	R1	104.1856308	111.5312881	119.3883286	126.4271545	131.3162537	132.9467316	131.8210602	129.1428375	126.1176682	123.8632278	122.460083	121.2935104	119.7429199	117.2072296	113.5971146	109.3329849	104.8508835	100.5849075	96.66641998	92.7951355	88.63561249	83.85437012	78.61010742	74.09472656	71.6309967	72.53973389	77.05775452	81.99806976	83.51351166	77.75497437	62.24834442	40.93943787	19.63539505	4.153117657	-0.704159796	2.898087025	9.839300156	14.98851967	13.74000835	6.960684299	-1.209096789	-6.585939407	-5.239688396	2.568365812	13.13112545	22.63963509
2020	Russet Burbank	Normal	R1	102.6618958	103.4406967	100.9385147	96.25057983	90.47112274	84.67095947	79.75096893	76.54075623	75.86894226	78.40788269	82.94129181	86.99895477	88.09015656	83.85210419	74.83315277	64.43906403	56.19768906	53.57630539	57.048069	62.7804718	66.60212708	64.35826111	54.56987381	41.41128922	29.77264977	24.5470295	28.47515869	37.57315445	46.53975677	50.07858658	44.28681564	31.78603363	17.09431267	4.730704784	-1.413672328	-1.793401003	1.292313814	5.541680336	8.786499023	10.29013634	10.16556549	8.539435387	5.577455521	2.076193094	-0.645442069	-1.252387047
2020	Russet Norkotah 278	Heat stress	R2	131.5595856	141.5025024	149.364624	154.0980225	154.6508331	151.0102997	145.3628387	140.180069	137.9218445	140.0246277	144.463913	148.5042572	149.4063263	145.0987396	136.9593506	127.4909973	119.1848221	114.1530304	111.2305069	107.6583786	100.6582336	87.78371429	71.00249481	55.44242477	46.32510757	48.6260376	61.72306442	79.22840881	94.48085022	100.8973007	96.03919983	83.51485443	67.42087555	51.84212875	39.38693237	29.59719467	21.62810516	14.64657021	8.202313423	3.028648376	0.062014285	0.246659949	3.964304924	9.244813919	13.49211121	14.10598564
2020	Russet Norkotah 278	Heat stress	R2	0.113199726	0.440162808	0.962373078	2.056559563	4.089314938	7.289738655	11.5674963	16.79295349	22.83842468	29.2793541	34.722435	37.57318878	36.23322678	29.82682037	21.24386787	14.58519936	13.95946217	22.73311424	38.18862915	54.61433792	66.27709198	67.88319397	60.07448959	47.77407837	35.99490738	29.60342598	29.87039757	34.34586716	40.41583252	45.48580551	48.06092072	48.26739883	46.3564682	42.58130646	37.42555237	31.83379173	26.81506348	23.37840271	21.92346954	21.07258224	19.11797905	14.34994888	5.89666605	-3.57853508	-10.47070694	-11.17540741
2020	Russet Norkotah 278	Heat stress	R2	1.811782956	1.350726366	-1.08565259	-1.826444387	2.785870552	14.17476368	29.01316071	43.36054993	53.27445602	56.01944733	52.85031509	45.84802628	37.09550858	28.49403954	20.99763298	15.24780464	11.8899765	11.48949051	13.95153522	18.86293793	25.80271149	34.30885696	43.29242325	51.22109222	56.54497528	57.77082443	54.58897781	47.91634369	38.72646713	27.99680328	16.98995781	7.368933201	0.837742448	-0.915272772	2.516836643	8.875021935	15.57157516	20.01473618	20.54243088	18.23867989	14.68945599	11.48464012	9.870361328	9.647437096	10.22996521	11.03595161
2020	Russet Norkotah 278	Heat stress	R2	-1.701580286	0.695344687	2.434621572	4.883688927	9.407137871	16.43468475	24.40357208	31.49518204	35.89089966	36.3814888	33.77722931	29.30638695	24.19917297	19.61548424	16.36170769	15.13094234	16.61629295	21.29211235	27.85540771	34.12623596	37.91879272	37.25820923	33.06415558	28.34028053	26.13319778	29.35476303	37.58675003	46.97733688	53.51845932	53.25477982	45.30127716	33.25729752	21.07962418	12.71135521	10.30653095	12.30434704	16.68306351	21.42484474	24.83021545	26.15673065	24.84358788	20.3260746	12.49260807	3.165196657	-5.320664406	-10.6338129
2020	Russet Norkotah 278	Heat stress	R2	151.1371002	160.470108	167.1322174	170.0214844	168.0476685	161.4486542	153.3100281	147.0688782	146.1701355	152.6329346	163.7537842	175.8487091	185.2376099	188.8576202	186.9192657	180.6839142	171.4128876	160.3245392	148.1997375	135.6006012	123.1048584	111.3058777	101.168129	93.92949677	90.82787323	93.02693939	99.7723999	108.3216934	115.8541031	119.5645676	118.2730103	113.1313858	105.4947815	96.71437836	87.90695953	79.72840881	72.77989197	67.65868378	64.36048889	61.10367584	55.77457047	46.26341629	31.51904678	14.93560505	1.102548838	-5.398476124
2020	Russet Norkotah 278	Heat stress	R2	4.765614033	16.6920433	33.27305603	49.6319809	60.91949081	64.85658264	64.66423035	64.25875092	67.56814575	76.80169678	88.45772552	97.87442017	100.3665085	92.60419464	78.19129181	62.99720764	52.88356781	52.84870148	60.70734406	70.75079346	77.23519897	74.86982727	64.32098389	50.56745529	38.67789841	33.53735733	35.72619629	41.37556076	46.39784241	46.77574539	41.05839157	31.60347557	21.0577755	12.06024265	6.187335014	2.785041332	0.92184186	-0.326672971	-1.639178038	-2.936417341	-4.009656429	-4.633519173	-4.526566029	-3.081558466	0.388374448	6.567157269
2020	Russet Norkotah 278	Heat stress	R2	3.331433058	15.51223183	25.88327026	33.88088226	38.94921494	41.31365967	42.86368179	45.7074852	51.94937515	62.43193436	73.8336792	81.96204376	82.62836456	72.94083405	56.79283524	40.26522446	29.45449257	29.58212662	38.76415253	51.60877609	62.70077133	67.00380707	64.56360626	59.08992767	54.37848663	54.06483078	58.01107788	62.17309189	62.32314301	54.323349	38.01628876	19.1039257	3.733529568	-1.951753855	4.3506217	17.00959206	29.40881538	34.9356041	29.60617638	17.24143791	3.095885277	-7.576161385	-10.73550797	-7.496997356	-0.339272112	8.265325546
2020	Vanguard Russet	Normal	R2	113.7865372	138.6431274	161.2863922	174.4633026	173.7880249	163.9059906	151.2125854	142.1227875	141.4577789	146.2067261	150.9134827	150.1219025	139.2703857	120.9496536	101.1723022	85.96266174	80.86849213	85.08988953	93.32306671	100.1704559	100.4220123	93.35206604	82.83258057	72.95429993	67.741539	68.2576828	71.17939758	72.84741974	69.5946579	59.8829422	46.63111877	33.31664276	23.42476845	19.16732025	18.8967495	20.21940804	20.75336647	18.61670303	14.22826672	8.628007889	2.85196805	-2.071790457	-5.229030609	-5.747862816	-2.762531757	4.35624361
2020	Vanguard Russet	Normal	R2	148.3213501	160.8789673	171.1755524	176.2210999	174.4552917	168.8061066	163.0921173	161.1163177	165.5449371	173.2825165	179.460144	179.2050018	168.5700531	151.0301666	133.6070251	123.3340759	126.5806961	140.7709503	157.0007629	166.2215576	159.7558136	137.5276031	108.2930222	81.22611237	65.37595367	63.90488052	71.30726624	81.37827301	87.93257141	87.53876495	82.57404327	76.169487	71.44057465	70.21369934	70.3387146	68.91155243	63.03595352	50.78833389	34.60056305	18.09591866	4.913307667	-1.929459572	-3.308990955	-1.624687791	0.70940274	1.510233402
2020	Vanguard Russet	Normal	R2	4.148799419	23.96668243	42.07999039	53.72163773	56.0776825	52.55291367	47.74354172	46.25748062	51.58937836	61.66356277	72.67779541	80.84156799	82.80577087	78.94394684	71.37574005	62.24422455	53.61436081	46.56672287	41.48266983	38.72403717	38.63311768	40.64595413	43.31188583	45.12945175	44.6284523	41.57305908	37.5711937	34.37531281	33.7261467	36.0909996	39.20278931	40.47412491	37.29418182	28.50134659	17.26604652	7.606358528	3.520830154	7.679677963	16.8265152	26.04850197	30.44842148	26.09390068	15.29865837	2.833449364	-6.531140327	-8.548241615
2020	Vanguard Russet	Normal	R2	213.7993317	226.5933075	240.1732483	250.4133453	254.6799011	255.0267944	254.4375305	255.8878479	261.4354858	268.5756836	273.3818359	271.9194946	260.9886169	243.0805054	223.4365387	207.2941284	199.4532318	198.6825409	199.4889984	196.2819366	183.7206573	162.4683838	139.3289642	121.3796692	115.6157532	123.4934082	138.375061	152.9630127	159.9829559	155.4184265	142.1436005	123.9115219	104.467453	86.63475037	70.40477753	55.22980118	40.56210709	26.1430378	12.97565842	2.410685778	-4.193349838	-5.7511096	-2.894691467	3.077594995	10.85655212	19.19102669
2020	Vanguard Russet	Normal	R2	86.76055145	99.3118515	108.7292938	114.8138046	117.7491074	118.929863	119.9812012	122.5360794	127.5829086	132.8757172	135.1802826	131.2623596	118.5595627	99.91970062	80.78041077	66.57930756	62.29310608	66.56255341	73.54794312	77.30410004	72.13974762	57.99642181	40.62817001	26.05074501	20.20178604	25.04626656	36.71323013	50.84733582	63.11278915	70.49799347	72.8077774	70.19461823	62.81880569	51.27031326	37.47505951	23.60114479	11.82058048	3.87568593	-0.381842405	-1.64718318	-0.595887899	2.014879942	4.974949837	6.885924816	6.355941772	2.29325819
2020	Vanguard Russet	Normal	R2	103.0668564	106.7271042	113.5104141	123.4166412	136.0901947	149.9840393	163.3480377	174.4125214	181.6422119	184.622879	183.2879944	177.5671082	167.5694427	154.8300171	141.5518188	129.9456482	122.0582275	117.7175674	115.1891327	112.6954422	108.5215149	102.3078384	95.08942413	87.95598602	81.99721527	77.5371933	73.79844666	69.91363525	65.01934052	58.91230392	52.76816559	47.9422493	45.79378891	47.00234222	50.17322922	53.52115631	55.25691986	53.92725754	49.48905945	42.31328201	32.75524902	21.3656044	9.855146408	0.399515152	-4.825646877	-3.972542286
2020	Vanguard Russet	Normal	R2	130.24823	144.7142487	157.5814667	165.2706146	165.6203766	160.8796082	154.1838837	148.649231	146.5792084	146.1406097	144.2229309	137.7078094	124.1722565	106.6346359	90.72660828	82.09547424	85.84162903	99.83894348	116.8518829	129.5277405	130.7755127	119.7620239	102.0837936	83.62247467	70.20503998	64.14285278	62.61834335	62.38818741	60.22075653	54.20475388	45.1984024	34.41539764	23.06162071	12.32342243	3.281686068	-2.990519285	-5.427761555	-3.483125687	1.087260842	5.891618252	8.529959679	7.124297142	3.100986004	-0.81301707	-1.891432762	2.224950314
2020	Vanguard Russet	Normal	R2	3.89277935	23.36564255	41.13401794	53.28638458	57.39559937	55.7220192	51.43615723	47.7241478	47.14322281	49.24670792	52.63089371	55.90379333	57.8335762	58.54388046	58.79505539	59.36309052	60.91458893	62.85443115	63.68516922	61.88981247	56.02949524	46.61848068	36.16712952	27.27563286	22.50904083	22.43239212	24.66932869	26.60129547	25.62927437	20.61518669	13.51469707	6.670194149	2.435783863	2.188866854	4.360835552	6.811862469	7.412693501	4.643193722	-0.255322129	-5.280890942	-8.439264297	-8.078204155	-4.835692406	-0.237674996	4.191516399	7.064360619
2020	Vanguard Russet	Normal	R2	78.53440857	88.44727325	100.8775864	115.5876312	131.9138794	147.8451996	161.1047668	169.4118958	171.0249481	166.8155823	158.4874725	147.7325745	136.2194214	125.3626099	116.4595795	110.8116608	109.532692	111.482605	113.8963165	113.9775162	109.0626831	99.55472565	89.01278687	81.14444733	79.58307648	84.52453613	91.10220337	94.03146362	88.05505371	71.16573334	48.22340775	24.95520973	7.092154026	-1.58004868	-3.217094898	-1.10340035	1.477435112	1.937483191	0.774359226	-0.663342297	-1.0350945	0.788861752	4.524457932	9.325000763	14.35547161	18.78866196
2020	Vanguard Russet	Normal	R2	150.2080536	161.8526154	169.9684448	170.5146942	161.5130157	147.5046082	134.3002167	127.7066193	131.9877014	143.6924438	156.9753265	165.9869232	165.6277924	156.8258514	143.3801117	129.1130066	117.624321	109.7365036	104.2719955	100.0259018	95.82846069	91.49822235	87.84981537	85.7642746	86.07575226	88.13796234	89.11707306	85.99570465	75.77206421	57.85063934	36.69448853	17.42292976	5.139660358	3.014776945	8.280878067	17.04556274	25.41252518	30.14170456	30.89539146	28.12102509	22.27776909	14.00447178	5.072793484	-2.292478323	-5.858611107	-3.66933918
2020	Vanguard Russet	Normal	R2	152.8068085	152.8617554	157.8444977	171.4060669	194.7716827	221.514267	243.7223358	253.4726715	244.877243	222.1534882	192.6633453	163.7687988	142.1911469	129.5697174	125.1219406	128.0417786	137.3396606	149.5806427	159.59935	162.1796112	152.3630676	130.972641	104.7725983	80.81242371	66.04390717	62.80947495	66.65858459	72.60554504	75.67247009	72.7955246	64.9655838	53.68913651	40.46094894	26.77969933	14.07375336	3.779286385	-2.675336838	-4.385033607	-2.768059015	0.12195348	2.232265949	1.873424053	-0.269663721	-2.582953453	-3.448390245	-1.454131007
2020	Vanguard Russet	Normal	R2	2.644386053	2.7770679	3.693817854	7.189559937	14.48006725	24.9644928	37.69433212	51.71717453	65.89701843	78.24239349	86.48056793	88.33882141	82.08350372	70.21922302	57.28576279	47.82680893	46.01103973	50.91729736	58.01895142	62.71906281	60.59647369	51.65970612	40.47197342	31.79571533	30.31523705	36.71094131	45.76088715	51.76657104	49.05683136	35.55816269	16.8181572	-0.650750518	-10.33609104	-8.251980782	1.871644258	14.8346138	25.44070816	29.66547012	28.69538498	25.13881111	21.61582375	20.38712311	21.45560265	23.92571068	26.91361809	29.54330826
2020	Vanguard Russet	Heat stress	R2	-5.101594925	3.17677331	9.136429787	11.99698353	11.53645325	9.318011284	7.244677067	7.231185913	10.62977409	15.99971008	21.05260468	23.48444366	21.37402916	15.75718689	9.068187714	3.764734983	2.136346579	4.221535206	8.495349884	13.38876057	17.35983467	19.63616943	20.23052025	19.18298531	16.5414772	12.70546913	8.566620827	5.05565691	3.111112118	3.104935884	4.232387066	5.531322479	6.05405426	5.153429031	3.170574427	0.618308187	-1.979609251	-4.16213131	-5.686292648	-6.37802124	-6.053490639	-4.573575497	-1.992411256	1.543654561	5.888915539	10.81929684
2020	Vanguard Russet	Heat stress	R2	182.9976959	181.1636658	177.6884766	174.1679688	171.697998	169.7728729	167.5782776	164.2960205	159.4067078	153.8519135	149.0243378	146.3245697	146.7742004	148.4320068	147.9426727	141.9391327	127.4430542	106.5971603	85.18479919	69.05769348	63.85856628	70.07195282	82.87768555	97.22319031	108.0968933	112.8095016	112.1053009	106.9961624	98.50177765	87.73947906	76.06489563	64.8531723	55.48727036	49.02204132	45.54161453	44.94849014	47.13734436	51.58295059	55.88310623	57.1160965	52.35628891	39.53157043	21.97216988	5.143088818	-5.48872757	-5.125930786
2020	Vanguard Russet	Heat stress	R2	-2.366107702	1.610344172	4.814093113	8.74912262	14.39866829	21.12068367	27.94109154	33.89753342	38.16046524	40.66205978	41.5532341	40.9849205	39.17443848	36.80396652	34.79005432	34.03361893	35.38871002	38.74062729	43.32623291	48.36285019	53.05999756	56.61157227	58.1880188	56.95589447	52.11299133	44.34929276	36.5618248	31.82337379	33.19112015	41.42145538	52.40748596	61.41732407	63.73470306	56.62773895	43.44656754	28.71320724	16.93795586	11.5217371	10.92406654	12.24118042	12.5615015	9.489076614	3.827172756	-2.351635218	-6.967716694	-8.18289566
2020	Vanguard Russet	Heat stress	R2	77.55033875	78.54116821	78.86206055	78.02837372	75.95001221	73.75170898	72.79649353	74.44738007	79.52832794	86.17189026	91.67272949	93.32551575	88.88583374	79.77922058	69.18508911	60.29460144	56.05474854	56.19965363	58.18413544	59.41613388	57.40320206	52.03179932	45.62979126	40.63832855	39.45753479	42.22387314	45.75543976	46.59690094	41.31440353	28.95065117	13.77882481	0.742024481	-5.220556736	-1.313952804	8.717082977	19.88961792	27.20899773	26.98278999	21.2509861	13.64147186	7.780172825	6.673879147	9.360629082	13.32182026	16.03103828	15.23139954
2020	Vanguard Russet	Heat stress	R2	4.742468834	17.49121284	30.99220085	41.33752441	46.12708664	47.70297623	49.35259628	54.35162354	65.03044128	78.98112488	92.32312012	101.1680374	102.2603149	97.34438324	90.53187561	85.96564484	87.44482422	94.24899292	102.4741592	108.1499023	107.4386292	99.90899658	88.62574005	76.80595398	67.64719391	62.86655045	62.00143051	64.42907715	69.51501465	75.86306	80.49106598	80.20598602	71.82255554	54.35474014	33.54306793	16.41322136	9.990883827	18.82908249	36.56678391	53.81560516	61.18326569	51.2657547	29.27235603	5.392810822	-10.18703938	-8.491699219
2020	Russet Norkotah	Normal	R2	192.7243042	211.0518341	226.0160217	233.0168762	229.4660645	219.06633	206.7527924	197.4664612	195.0623779	198.010849	203.1083374	207.1532593	207.3131714	203.712677	197.8904114	191.3967438	185.625824	179.9483032	172.3090973	160.6159973	142.9252472	120.8399353	99.60379791	84.62657928	81.22623444	89.94141388	104.277565	117.1795883	121.6099777	114.0780716	98.5776062	80.04763031	63.43500137	52.08890533	44.50894547	38.26501846	30.93288612	20.88323593	10.00627804	1.170746565	-2.758534908	0.493575424	9.413771629	20.99270058	32.22293091	40.2728157
2020	Russet Norkotah	Normal	R2	193.5523529	210.8594513	224.5939026	229.7118683	223.4077606	209.8877258	194.7133942	183.4620056	180.2576599	182.0604248	183.584259	179.5548401	165.7056732	145.8014832	127.462471	118.324501	125.2304153	144.499649	164.9946136	175.4214478	164.9745789	134.7429504	98.00696564	68.60946655	60.19800949	75.97875214	103.810173	130.3202972	142.18013	132.8575287	110.2031708	83.88804626	63.58705521	55.70557022	56.68019867	61.05302811	63.3661499	59.50539398	51.2706604	42.12200165	35.50384521	34.16140747	36.31254959	38.38607788	36.81860733	28.57800674
2020	Russet Norkotah	Normal	R2	188.5614319	206.9680939	223.4610748	231.2978516	226.511322	213.8609619	199.8093414	190.822937	191.7237244	199.140274	207.1601868	209.871048	202.2686157	186.616272	168.6480865	154.1176453	148.3195496	150.4117126	155.2160797	157.456955	152.0519867	138.5204163	121.111908	104.2890625	92.45781708	87.16864014	85.7591095	85.22501373	82.57579803	76.38539124	68.52846527	61.29963684	56.99156952	56.74262238	58.1618576	58.18451691	53.75169754	42.82206726	27.87969398	12.65473938	0.885171831	-4.271113873	-3.32199192	1.780543447	9.083464622	16.71750641
2020	Russet Norkotah	Normal	R2	75.7265625	78.7696228	78.23258972	73.79758453	65.71897888	56.03629303	47.13868332	41.4152832	40.66734695	43.74885178	48.59972763	53.16184998	55.68568039	56.88653946	58.6652832	62.92668152	71.33330536	82.3192215	92.03334045	96.57378387	92.19297791	78.85818481	60.34135056	40.58827209	23.51737785	11.42601299	4.238476753	1.689612627	3.51025939	9.084954262	17.0785656	26.05810356	34.59643173	41.3308754	45.10968781	44.82409668	39.36338043	28.32383728	14.41505527	1.215762377	-7.69538641	-9.393866539	-5.128663063	2.215511322	9.753603935	14.88159466
2020	Russet Norkotah	Normal	R2	192.0411377	196.916153	201.555481	203.2474518	200.3975677	194.9543457	189.5459442	186.8103027	188.58461	192.7528687	195.9667053	194.8796844	186.6981049	173.0286713	157.5815735	144.0826569	135.9784546	133.0416718	132.4493103	131.3178406	126.8594055	118.5400772	108.1423264	97.55410767	88.64772797	82.40487671	78.50842285	76.52990723	76.0428009	76.33545685	76.09072113	73.91139221	68.40610504	59.05656052	48.03194427	38.00730896	31.66161346	30.72068977	32.72677612	34.06390762	31.11416435	21.20103836	7.663644314	-3.78976655	-7.446811199	1.539023519
2020	Russet Norkotah	Normal	R2	73.35777283	65.39165497	55.63572311	47.99076462	45.16615295	46.15641022	49.22170258	52.62803268	54.86017227	55.533741	54.60811234	52.04656982	47.98230743	43.91376877	41.98977661	44.36501694	52.87582016	65.12608337	75.72167206	79.202034	70.36248016	50.11941147	25.66072464	4.467272758	-6.079694271	-3.680605173	6.477464676	18.61099815	26.95426941	28.16733551	24.06064224	17.08916855	9.711799622	3.842496634	-0.263203949	-2.663149118	-3.421051741	-2.691585064	-1.06385839	0.748908937	2.039718866	2.232200623	1.595037103	0.728208721	0.237010315	0.656147599
2020	Russet Norkotah	Normal	R2	0.851519823	17.71178818	36.66941452	52.80222321	62.539608	66.49845886	66.11988068	62.85279083	58.10705566	53.19096756	49.35813141	47.87387466	49.76524734	54.13741684	59.1932106	63.12764359	64.23728943	62.1156044	57.2740097	50.25126266	41.60566711	32.37598419	24.10488129	18.36628342	16.69504738	19.21977997	23.99096489	28.8989315	31.82619095	31.62791634	29.2022438	25.68559837	22.23392677	19.63599777	17.59073067	15.597826	13.14526749	9.904632568	6.336560726	3.10872221	0.892512321	0.202298969	0.485642135	0.779817879	0.129744083	-2.197222948
2020	Russet Norkotah	Normal	R2	67.00153351	62.53503036	56.80836105	53.08734894	53.36827469	55.63181305	57.07736969	54.90436172	47.21455383	36.61360168	27.11342239	22.7200737	26.82242203	37.86207199	51.92515182	65.07826233	73.57551575	76.08311462	72.9899292	64.71412659	51.72659683	35.61348343	19.11325836	5.019089222	-3.914924622	-6.82507658	-5.625646114	-2.455324888	0.556861997	2.189008713	3.133157253	4.322811127	6.688409328	10.62599564	14.8848772	17.90967369	18.14109993	14.5784626	8.689818382	2.632678747	-1.439506531	-1.76639533	0.904827297	4.831326008	8.276017189	9.704888344
2020	Russet Norkotah	Normal	R2	0.84179914	0.893235981	-0.135752127	0.185927972	3.529572487	9.183423996	15.96418667	22.69812584	28.33064461	32.46925735	34.92069626	35.49169922	34.09836578	31.51814079	28.93665886	27.54346466	28.42849541	31.28715515	34.84024048	37.78315735	38.84451294	37.44431686	33.71938705	27.83387375	19.97146416	11.10881424	3.378827572	-0.982272089	0.243428782	7.422299385	16.99883461	24.92337418	27.1462574	21.39712334	10.82357407	-0.385767192	-8.050069809	-8.997708321	-4.539006233	2.77636075	10.40209293	16.02978706	18.88603592	18.80485535	15.61635017	9.404535294
2020	COTX09022-3RuRE/Y	Heat stress	R2	4.386508942	10.48185062	16.29831314	22.32264137	28.34040833	33.95359421	38.75831985	42.38977051	44.71749878	45.71653748	45.35800171	43.66965485	41.24175644	39.03956985	38.03226089	39.12454605	41.82464981	44.31463623	44.72773361	41.23037338	33.59445572	23.79501152	13.96917343	6.246265888	1.808347344	-0.031770628	-0.194118425	0.410952479	1.076238751	1.707671046	2.314320564	2.912474871	3.447298765	3.587550879	2.934399605	1.08194375	-2.212612629	-6.196265697	-9.73043251	-11.67047977	-11.02470875	-8.18811512	-4.296097279	-0.494924486	2.142910719	3.478750467
2020	COTX09022-3RuRE/Y	Heat stress	R2	-1.912758589	-0.045736998	0.927425742	2.245639801	4.448251724	7.882363796	12.88609695	19.65278053	27.32105827	34.58035278	40.11618042	42.6960907	42.02903748	38.42163467	32.20001984	23.7254982	14.2187376	5.701194286	0.23305364	-0.162000507	4.746369362	12.75856113	21.49027824	28.56867027	32.60525894	34.18421936	34.13191986	33.25910187	32.04838181	29.96674538	26.32103348	20.40245056	11.97486496	2.75526762	-5.008262634	-9.071902275	-7.662947178	-1.986305237	5.626644135	12.83338356	17.46207619	18.93430328	17.50368118	13.45116615	7.116311073	-0.118364863
2020	COTX09022-3RuRE/Y	Heat stress	R2	1.790405512	22.14029884	35.86847305	38.48601532	32.86730576	23.91014671	16.50844955	14.90377331	18.7361145	25.66500282	33.34996796	39.59897995	43.95828247	47.11865234	49.78259659	52.60963821	55.49368286	57.58644867	58.01621246	55.9190712	51.47407913	46.25873566	41.94820023	40.21762466	41.74606323	45.22040176	49.10484314	51.85580444	52.42186737	51.17741394	48.74290085	45.75052261	42.74652481	39.98418427	37.61912918	35.81869507	34.62913513	33.4209137	31.28715515	27.33660698	20.84989166	12.75997829	4.90217495	-0.888492167	-2.899185181	-1.241193771
2020	COTX09022-3RuRE/Y	Heat stress	R2	21.25610352	36.54938126	55.16516495	70.2591095	74.98686981	64.12715912	42.50750351	18.80114174	1.691076517	-1.022504926	9.392287254	26.33750343	43.15665817	53.43155289	55.28304291	50.79097366	42.16995239	31.62287331	21.11044121	12.27694798	6.739351749	6.110697269	10.55250359	17.54322433	24.26212311	27.89237595	26.78707695	22.51807213	17.20017433	12.95210361	11.36328411	11.87860775	13.39804554	14.8196125	15.1878109	14.38503361	12.61984348	10.09494591	7.026717186	3.770205259	0.742738307	-1.635372162	-2.977316141	-3.380146503	-3.297350168	-3.181258917
2020	COTX09022-3RuRE/Y	Heat stress	R2	3.784734726	17.43665123	33.09505463	48.49494934	61.3732872	69.80492401	74.00141144	74.97901917	73.76180267	71.31718445	68.01298523	63.86740875	58.89475632	53.1464386	47.33597183	42.75890732	40.73032379	42.5184288	47.61408615	53.23667145	56.46103287	54.37764359	46.25080109	35.39949417	25.57825279	20.54357147	22.31950951	28.16451073	34.53037643	37.8689003	35.73149872	30.15395355	24.30681229	21.36843872	23.82774353	30.09160423	37.04150772	41.55503082	40.86132431	35.30476379	26.88792992	17.62316895	9.440795898	3.116831064	-1.410780549	-4.224268913
2020	COTX09022-3RuRE/Y	Heat stress	R2	128.9657745	133.8955078	136.989563	137.7038269	135.4942017	130.2032623	124.103302	120.3963013	122.2803268	132.4261017	148.0551453	163.1741028	171.7583923	168.142807	153.1504059	133.3113098	115.3274689	105.7719574	106.1006699	111.2069702	115.5701904	113.696991	103.5002823	89.2640686	75.96767426	68.59041595	69.90457916	76.65119934	84.53616333	89.27316284	87.64230347	80.79476929	70.98722839	60.472435	51.22580338	43.48446274	36.84492111	30.89978218	25.26507759	19.75997353	14.3051939	8.821463585	3.284196377	-1.561664939	-4.432022572	-4.018718243
2020	Yukon Gold	Normal	R2	159.8052979	171.642395	186.634491	202.9759979	218.8495483	232.7230072	244.7633972	255.7979279	266.6499023	277.8691711	287.2829285	291.1129456	285.5574646	267.1351624	238.317688	206.7721558	180.3335571	166.6572266	166.5781555	172.1931152	175.0363007	166.6849518	144.0834351	114.1800461	85.0246582	64.65149689	57.85260391	60.49425507	66.9153595	71.47048187	69.8110199	62.90872955	53.09470749	42.68834305	33.7043457	26.30975723	19.96459389	14.13668251	8.356352806	2.751586676	-2.229318142	-6.145878315	-8.522453308	-8.492778778	-4.912749767	3.379632235
2020	Yukon Gold	Normal	R2	112.5599899	124.4724503	136.7968292	150.1641541	165.2015076	182.2000885	199.3377533	213.9799042	223.4958191	225.5516815	220.9347229	212.2564545	202.1556854	193.1501617	185.7224121	178.5386505	170.2259674	159.4348907	146.2183075	132.4220886	119.9975357	110.8999023	105.8500214	103.2875061	101.413681	98.42205811	93.09207153	85.83990479	77.34734344	68.3039856	59.28616333	50.46784973	41.90974808	33.67645645	25.84429932	18.54428864	11.92696571	6.154590607	1.373799205	-2.307836056	-4.798367023	-6.009751797	-5.814887047	-3.457422256	2.27367568	12.58654881
2020	Yukon Gold	Normal	R2	240.7867279	262.6868896	291.6161804	319.2479553	337.2496948	338.931488	327.7420044	311.0186768	296.1028748	289.6072998	290.6213989	293.8223572	293.8288574	285.5681763	269.5358582	251.0928192	235.7717285	228.9646912	231.0325775	235.9104156	237.1094513	228.1819305	206.9262085	179.0703278	151.2075195	129.9291229	119.2561264	116.1607056	116.4158096	115.7963562	110.9463806	102.0548553	90.21895599	76.52804565	62.03826523	47.56750488	33.84964752	21.61272621	11.54180527	3.876633644	-1.371554017	-4.195429325	-4.591569901	-2.579724073	1.802052259	8.510607719
2020	Yukon Gold	Normal	R2	387.1108093	392.7400513	401.0264587	410.3145142	418.9525146	425.9060059	430.7537842	433.0980835	432.5529175	428.9899902	422.6912842	413.973877	403.1509399	390.58255	376.7459106	362.1183167	347.1886902	332.2038269	316.6018982	299.633606	280.5652161	259.0771484	237.1583405	217.563385	203.0429535	195.7110291	192.4002991	187.3458405	174.7787933	149.4615631	113.3948364	73.64959717	37.39840317	11.59116077	-1.947232604	-6.473907471	-5.440928459	-2.28681469	0.758728802	3.115240574	4.311409473	3.882713079	1.906183362	-0.495541751	-2.102810621	-1.688032269
2020	Yukon Gold	Normal	R2	132.8190765	148.501358	166.0203247	181.7294922	192.1268616	196.745636	198.2088318	199.2683716	202.6449585	209.1061249	216.4467926	222.2157593	223.9696503	220.3080444	212.2367859	201.0937347	188.2206879	174.7875366	161.3821411	148.455658	136.4709778	125.8010864	116.3659134	107.9330063	100.2738266	93.15985107	86.36643219	79.68457031	72.88964081	65.76873016	58.09720612	49.62699509	40.12566376	29.39201546	18.03345108	7.465964317	-0.855386674	-5.518513203	-6.369140148	-4.994806767	-3.11799407	-2.428212881	-3.43803215	-4.401258945	-3.316592932	1.810874939
2020	Yukon Gold	Normal	R2	149.2273254	155.7323303	163.2032166	171.5045624	180.5009155	190.1740112	200.6208496	211.9442596	224.2314606	236.5559692	246.4679108	251.3845673	248.7349548	237.8875122	222.6501923	207.4461212	196.6984558	192.9944153	192.5129852	190.0425873	180.3657074	159.7199707	132.0871124	104.0270157	82.09954071	71.93486023	71.52059174	75.09236908	76.85655975	71.45310974	59.16258621	44.2460289	31.03869629	23.71374512	22.64549255	24.46411896	25.63574791	22.69680595	14.86341381	5.029425144	-3.641775846	-8.010242462	-6.630873203	-1.269199848	5.953913212	12.91988945
2020	Yukon Gold	Normal	R2	481.2315369	494.5718689	505.1701965	509.5028076	504.2197266	490.0550842	471.8699036	454.7127075	443.5675659	439.9342041	440.0232544	439.6019592	434.4474182	422.2702637	405.2107849	386.022644	367.4594116	351.3782043	336.5072937	320.8912354	302.5786133	280.2077942	255.5928955	231.5969391	211.0868073	196.4645386	186.3353119	177.4312439	166.4786072	150.4829559	130.170578	108.8966141	90.06507874	76.94520569	69.72224426	65.54628754	61.44046783	54.46504593	43.66268921	30.76942444	17.71464729	6.427744389	-1.806423306	-6.902111053	-8.911420822	-7.880312443
2020	Yukon Gold	Normal	R2	387.317688	398.4191589	408.2371216	414.3401184	414.3728943	407.7848816	395.8555603	379.9464722	361.4211121	341.879303	323.2626038	307.547821	296.7038879	291.5943298	290.5474243	291.5360413	292.5389099	291.6656189	287.5101013	278.7620239	264.1149292	242.9655457	218.4585724	194.9828949	176.9293518	167.9328918	165.4273376	163.7976227	157.4072723	141.1275482	116.4410934	89.49263763	66.5187149	53.51171494	50.91129303	53.68249512	56.55208588	54.32691193	45.17319489	31.84308243	17.42663002	4.998253345	-3.351997852	-7.401069164	-7.137581348	-2.541957855
2020	Yukon Gold	Normal	R2	38.35467148	51.4233284	63.62843704	72.08930969	74.06196594	70.03096771	63.73474884	59.06216431	59.85126877	67.21160889	78.1101532	89.17207336	97.02448273	99.76912689	98.86906433	96.25804901	93.86399841	93.003479	92.84072876	92.06731415	89.3787384	83.71265411	75.32118988	64.8939743	53.12062073	40.74544907	29.01666832	19.41883087	13.44233704	12.3939991	15.21343994	19.17036057	21.50321388	19.56568527	13.30130386	5.208286762	-2.103821039	-6.064536572	-5.915876865	-3.372170687	-0.321949601	1.357170939	0.875659049	-0.509491086	-1.303258061	-0.02219527
2020	Yukon Gold	Normal	R2	350.3065491	349.3189087	345.978241	343.0914001	343.3636475	347.0568848	351.9661865	355.78125	356.2112122	352.2894897	345.0670166	335.7549438	325.5722046	315.4701538	305.8161621	296.8936462	288.9859619	281.9585266	274.2119446	263.8303833	248.8960724	228.2998047	205.2663727	184.4483185	170.5059814	167.2344818	171.3136749	175.9293213	174.2436981	160.0206604	134.8756561	105.9572754	80.52745056	65.55315399	61.47793961	62.29613113	61.7266655	53.6037178	36.72434616	16.65710068	-0.535332441	-8.825421333	-5.735902309	4.507807255	16.92823601	26.56192017
2020	Yukon Gold	Normal	R2	119.1518326	122.4015656	126.9014206	132.8383026	140.3736725	149.096756	158.006958	166.0782471	172.2963409	175.9613953	176.8560028	174.8096008	169.6457977	161.5163269	151.3111877	140.02388	128.6479645	117.97966	108.1472702	99.12478638	90.89204407	83.52655792	77.64098358	74.02962494	73.48483276	76.50598145	81.20183563	84.50144958	83.32608795	74.89778137	60.33895874	43.52985764	28.40540886	18.75014305	15.10250664	14.77828312	14.96630669	12.89251804	7.819970608	1.771481037	-3.025055647	-4.349379539	-1.06425643	5.921928406	15.4821949	26.48238373
2020	Yukon Gold	Normal	R2	316.4559021	335.1793518	353.9049377	366.3498535	366.4735107	354.1044617	334.9989929	315.1731262	300.5842896	293.6782837	291.5726318	290.9357605	288.4438782	282.0622253	272.6799011	261.6039734	250.1356049	239.1561127	228.0721436	215.9642029	201.9186249	185.3284454	167.2370148	149.2346039	132.91539	119.6450119	108.9473267	99.43994904	89.73266602	78.54269409	66.03450775	53.38040543	41.7761116	32.37244034	25.32019424	19.79166794	14.91423512	9.828934669	4.385795116	-0.596407175	-4.236360073	-5.652365685	-4.434028149	-1.061705589	3.88410902	9.825156212
2020	Russet Norkotah 296	Heat stress	R2	154.2395172	166.0964508	176.2374725	182.5598297	183.0701599	178.3141632	171.4078522	165.5785828	164.016571	167.6620636	174.0314484	180.3638	183.8981628	183.1958771	179.8221741	175.766098	173.0108643	172.5787354	172.1052551	168.4915924	158.6389008	140.5460358	118.0594635	96.96707153	83.05870056	81.25309753	89.25808716	101.2462997	111.3650208	114.1579819	109.3974609	100.523674	91.06085205	84.38671112	80.71298218	77.1322403	70.59642792	58.13367081	39.84630966	20.0476284	3.353635073	-5.643092155	-5.119179726	1.527705431	10.31734753	17.27728653
2020	Russet Norkotah 296	Heat stress	R2	134.6635132	144.4755707	155.4088898	163.9135742	166.5959778	163.5565491	158.4368286	155.0384369	157.1044617	165.0986633	174.5218964	180.4551392	177.9969177	165.4703674	148.5755615	134.0438843	128.5988312	136.124115	150.5659027	163.7121735	167.3431244	155.4107971	133.4316711	110.7621002	96.76429749	99.38833618	114.9847183	134.2086029	147.6702423	146.681076	131.6618652	109.4514084	87.01931	71.0969162	63.09135437	59.14998627	55.20141602	47.24066162	34.26469421	19.38375473	6.001067638	-2.497728586	-4.469180584	-1.57231009	4.171716213	10.74211502
2020	Russet Norkotah 296	Heat stress	R2	0.835457444	1.905205369	1.111268401	0.722264588	2.92632103	8.229519844	15.4282341	23.23858833	30.38647079	35.87511444	39.13353729	39.62199783	36.80662537	30.99338531	24.39840317	19.50928497	18.81168556	23.63305855	31.28523254	38.19917297	40.80389023	36.48348618	27.69626617	18.58413696	13.29095554	15.3609724	23.36187363	33.41993713	41.64386749	44.45291519	42.30733871	38.50920868	36.4211235	39.23968124	46.41928482	53.72879791	56.77886581	51.26804352	36.83823395	18.52196312	1.740437627	-8.112587929	-8.496805191	-2.258289576	7.157908916	16.31362343
2020	Russet Norkotah 296	Heat stress	R2	183.3636475	192.9119873	202.1062317	207.6407471	206.3739166	199.0567627	190.3777466	185.203125	188.3151245	200.1795654	214.6959076	225.2147217	225.1022491	211.5899506	190.7315369	169.8112183	156.1112366	154.548584	161.7961273	172.7337646	182.2335968	185.9587097	183.7480011	176.8309479	166.4429321	153.8310547	140.4142456	127.6876526	117.1522675	110.2036133	106.9520493	106.6016922	108.3312683	111.2804413	113.4931793	111.9528809	103.5902252	85.43356323	58.67332077	30.18940544	7.273819923	-2.830256462	2.354729652	16.28275681	31.40920639	40.19713593
2020	Russet Norkotah 296	Heat stress	R2	-0.103264324	11.54396915	22.06624031	29.52608299	32.09540939	30.45394135	27.820467	27.52314758	32.8549881	44.19493103	57.54691696	68.54379272	72.83013153	68.34346771	58.2400856	46.4223671	36.77315903	31.95656013	30.29291916	29.16899109	25.97934532	18.90760803	10.42647552	4.438325882	4.837467194	14.77079582	31.20804024	48.07958221	59.30017471	59.25333405	48.56474304	32.24291992	15.3862114	2.956248999	-3.292538404	-4.746845245	-2.933117628	0.627575457	4.727590084	8.573094368	11.39645767	12.4414959	11.40905285	8.863255501	5.47760582	1.917472363
2020	Reveille Russet	Normal	R2	-0.990752518	19.46920013	40.74981308	56.35729218	60.04784012	51.54837418	36.62485886	21.30693817	11.56762028	9.819358826	13.078125	17.90872002	20.88570786	20.18326378	17.63376808	15.58131599	16.3660984	21.2814312	27.95852089	33.23169708	33.93529129	27.79621696	17.33239365	6.647687435	-0.152087793	0.47053346	7.363571167	17.07611656	26.13770294	31.28879738	31.99252892	29.63389587	25.63696289	21.4101696	17.97328186	15.96715927	16.01508522	18.71690369	23.5435524	28.43081665	31.19728661	29.68499947	23.51332855	15.66493034	9.495511055	8.36468029
2020	Reveille Russet	Normal	R2	-0.896000385	0.473289758	2.745209694	7.529150009	16.35961342	28.75922585	42.24279785	54.22357559	62.14606476	65.07976532	64.52776337	62.20799637	59.83059311	58.45333099	57.62618256	56.7038002	55.0213089	52.1403923	48.3336792	44.03785324	39.68960571	35.78812027	33.17633057	32.82217789	35.6857872	42.39915848	50.85209656	57.58676529	59.14921951	52.42537308	39.00424576	23.77175331	11.68410969	7.490500927	11.35417652	18.88760567	25.52747536	26.77297211	21.33031273	12.2963419	3.068682909	-2.955218077	-3.862835169	-0.526061893	5.87181282	14.14784813
2020	Reveille Russet	Normal	R2	75.75566864	83.85916901	91.13567352	95.67720795	95.66562653	91.34920502	85.07777405	79.30272675	76.43248749	77.32861328	80.47374725	84.15130615	86.65644836	86.73743439	84.22457123	79.07315063	71.26582336	61.14461517	50.40309525	41.02391434	34.99362564	33.86127472	36.92200851	42.71316147	49.76425171	56.56964111	61.25260162	61.76452637	56.04118347	42.36600113	23.41303253	4.942260265	-7.208198547	-7.481061459	3.765106678	20.31821823	35.71183777	43.58477783	41.68913269	33.40590286	22.53796387	12.86084843	6.802431583	4.243715286	4.772481918	7.979154587
2020	Reveille Russet	Normal	R2	68.05026245	82.4752121	93.18240356	99.55486298	101.0302887	98.37451935	93.68540955	89.11942291	86.81739044	87.40842438	89.26382446	90.56347656	89.48338318	85.41828156	80.50898743	77.2830658	78.26805878	84.62824249	92.75834656	98.01015472	95.73932648	82.71169281	63.18919373	43.94546509	31.73852348	32.30295563	42.92802811	56.72722626	66.80232239	66.73165131	56.44900513	40.35694122	22.95566177	8.639908791	-0.590114057	-5.093574524	-5.326999664	-1.764948964	4.432162762	11.14735317	16.20802116	17.44130516	14.15481663	8.445224762	2.706075907	-0.653615952
2020	Reveille Russet	Normal	R2	5.063609123	19.6889801	34.21101379	45.87403488	52.05517578	53.08078384	52.26940536	53.05676651	58.84343338	70.17450714	83.2826004	94.04483795	98.34226227	94.45043945	86.12541962	77.87713623	74.22335052	77.79511261	84.69219971	89.57299805	87.10762024	73.45052338	52.72885895	31.71819115	17.19018364	14.979002	23.10240364	35.75002289	47.08805466	51.64988708	48.96108246	42.03549957	33.97292709	27.78721619	24.83596802	24.82834625	27.40711403	32.19549179	38.05499649	42.78462982	44.1208992	39.80031967	29.41486168	16.01353645	3.03988409	-6.0744524
2020	Reveille Russet	Normal	R2	163.2347717	163.6010895	161.3347015	158.2525787	156.1365967	156.045929	158.3210297	163.2593689	171.1349792	181.0265961	190.1965179	195.7391205	194.776062	186.3196869	173.7807465	161.1559143	152.4536285	150.283844	152.3932495	155.4543457	156.1551971	151.8987732	143.9200287	134.735199	126.8644104	122.5074844	121.250946	121.4039993	121.2563019	119.1951675	114.643074	107.7763977	98.77152252	87.82436371	75.25971985	61.53133774	47.09292984	32.42165756	18.4009304	6.51963377	-1.709918976	-4.775408745	-2.50017786	2.805412054	8.542634964	12.12788105
2020	Reveille Russet	Normal	R2	164.4709167	174.8431091	180.4812927	180.306427	173.3410339	160.9709473	146.9804077	135.2591553	129.6461182	131.1560059	136.5379333	142.1620941	144.4299164	141.5904999	136.1781158	131.3051147	130.0916901	134.2049408	140.2064209	143.5601044	139.7338104	125.4766617	104.4518051	82.62709045	65.95864868	59.63306808	62.46976471	70.15142822	78.34902954	82.9132309	82.22203064	76.41905975	65.69482422	50.29842377	32.20550919	15.05580521	2.578881264	-1.593355536	2.757035255	11.14898586	18.77665901	20.84187126	15.5503397	6.72497654	-1.178499579	-3.704298019
2020	Reveille Russet	Normal	R2	91.90093994	102.0366745	109.4472961	113.1272888	112.153183	107.5136108	102.1347198	99.02661896	101.1584167	108.9855423	119.1509399	127.9791641	131.7987061	128.8599243	121.774498	113.7654266	108.0596466	106.7551498	108.0476151	109.2772446	107.7881317	101.5435257	91.82893372	81.02948761	71.53810883	65.47039032	62.72707367	62.1151619	62.43578339	62.5701561	62.5030098	62.99055481	64.80072784	68.62919617	73.4118576	76.35218811	74.58141327	65.29909515	48.69700623	29.05869102	10.96849823	-1.012675166	-4.542676449	-1.45877707	5.93610096	15.33768749
2020	Russet Burbank	Heat stress	R2	102.4599533	102.9966736	103.1796494	104.4929428	108.3542023	114.6224823	121.5943298	127.5077209	130.6006012	130.5171814	128.9720001	127.8748856	129.1161499	133.6016998	139.9679565	146.5348969	151.6225281	153.671936	151.5616913	144.2485199	130.7086487	110.6878662	88.11553192	68.30383301	56.57665634	57.32822418	67.3746109	79.81317139	87.70606232	84.66625977	71.3887558	53.56463242	36.99044418	27.25571442	25.47340393	28.33460236	32.34679794	34.05264282	31.88541031	26.86040115	20.16479874	13.00140667	6.373811245	0.914504647	-2.77917695	-4.101922512
2020	Russet Burbank	Heat stress	R2	3.326089382	16.74492836	34.95752716	52.51154327	64.11089325	68.23488617	67.17922974	63.40954971	59.36999893	56.54769516	54.96100616	54.50720215	55.08355713	56.413517	57.81818008	58.56396103	57.9192276	55.41601563	51.52777481	46.92716599	42.29271317	38.2599678	35.28284454	33.74689865	34.03963852	36.41770935	40.06549835	43.63417816	45.77492905	45.24440384	42.17229462	37.65899658	32.82444382	28.76317406	26.03847313	24.68238068	24.70349693	26.09675407	28.18715668	29.38174438	28.02310371	22.46748924	12.77233315	2.213812351	-5.574599743	-6.963530064
2020	Russet Burbank	Heat stress	R2	140.2925568	139.384079	138.2182007	136.066864	132.2449646	127.1006165	122.0190125	118.4322586	117.750946	120.071228	123.4931641	125.9527512	125.3898773	120.8518753	113.913414	106.5026703	100.547821	97.41845703	96.54666901	96.93486023	97.59127808	97.62771606	96.73405457	94.78380585	91.65435791	87.25827026	81.80497742	75.64648438	69.13285828	62.58093643	55.75875854	48.06520081	38.88352966	27.66731071	15.34472942	4.300997734	-3.016171455	-4.215529919	0.778714359	8.854014397	16.67718506	20.92671585	20.07210732	15.95786476	10.80153751	6.822629929
2020	Russet Burbank	Heat stress	R2	1.958362222	4.477061272	10.62372017	18.60337639	26.66768646	34.08197021	41.15452576	48.2346611	55.65410995	62.84030151	67.83590698	68.57226563	62.9865799	50.88909531	36.37130737	24.12041855	18.81777	23.23258781	33.423172	43.98882675	49.53276825	45.97267151	36.28088379	25.76960945	19.75104904	22.7327137	32.57758713	43.88497162	51.2287941	49.6243782	39.84680939	26.72000885	15.15578747	9.874547005	11.31153488	15.68129349	19.0128212	17.41128731	10.12638855	0.702749908	-7.000596046	-9.149762154	-4.357950687	4.143337727	12.60633564	17.28842163
2020	Russet Burbank	Heat stress	R2	68.26914215	75.43872833	85.61074829	95.96884918	103.7591705	107.7727966	108.359375	105.9369431	100.9313354	94.07306671	86.5594635	79.62690735	74.50983429	71.7571106	70.35904694	69.09497833	66.73644257	62.49639893	57.09950256	51.60635757	47.06975174	44.24559784	42.25504303	39.67822647	35.09332275	27.34609222	17.47760201	7.601191044	-0.156133935	-3.839240313	-3.668552399	-1.398540497	1.182330489	2.356379747	1.872391582	0.927640736	0.77932018	2.658860922	6.580505848	10.90548801	13.87183952	13.73126125	10.13780212	5.391991615	2.087330818	2.819150209
2020	Russet Burbank	Heat stress	R2	193.8751068	198.0505524	201.6162262	201.8009186	196.5561218	187.696579	178.3377838	171.5913849	170.11586	172.5853271	175.6231232	175.8291626	170.0963135	159.8135071	149.8306732	145.0992737	150.3637238	164.9192505	181.8423004	193.8890228	193.8819885	179.7335968	157.7234344	134.9240417	118.3806381	111.888443	111.4184418	111.7814789	107.7883835	95.8828125	78.27013397	58.43696213	39.86210251	25.48139572	15.3908329	8.756720543	4.749270916	2.546509027	1.388810754	0.535407841	-0.739346623	-3.032356501	-5.315207481	-5.519360542	-1.555007815	8.48966217
2020	Russet Burbank	Heat stress	R2	92.29102325	98.70097351	104.6511307	109.0758286	111.1652527	111.5295105	111.247467	111.3960266	112.8313904	114.4429626	114.104538	109.6762085	99.28567505	84.97272491	71.82013702	64.98097229	69.41105652	84.23416901	101.9666672	114.7694397	114.883461	100.1434479	77.59700775	55.14332199	40.67373657	38.45266342	44.0218544	51.6437645	55.57888794	51.76155853	42.04993439	29.61075783	17.60883141	8.767546654	3.480213404	1.38038063	2.103467464	5.190698624	9.469837189	13.43453789	15.57455063	14.53587437	10.68716431	5.520123005	0.544031143	-2.786550283
2020	Russet Burbank	Heat stress	R2	175.8310852	185.9407501	194.5236359	197.5216217	191.9839935	180.9463806	169.4503021	162.5294189	164.5103607	173.4268341	184.0664063	191.1873627	189.846817	179.6429138	163.687439	145.1781464	127.2834778	112.1367188	100.7090378	93.9071579	92.61633301	96.42102051	102.7591858	108.86763	111.9870682	110.4539185	105.2373886	97.69148254	89.17408752	80.9122467	73.66033936	68.07899475	64.82299042	64.20137787	64.71269989	64.26366425	60.76490784	52.48057556	40.41700363	26.84810066	14.06340599	4.22355032	-1.903415322	-4.457530022	-3.589847326	0.493298978
2020	COTX09022-3RuRE/Y	Normal	R2	101.1716461	104.8127747	108.8694382	111.6457748	111.901947	110.8405228	110.4824142	112.8495255	119.5653152	128.770813	136.8023682	139.982666	134.901947	122.2022476	105.6573944	89.12425232	76.37667847	68.79006958	65.02403259	63.58970642	63.00704193	62.27059174	61.15322495	59.50008011	57.15922928	53.97970963	49.82424164	44.55652237	38.03926086	30.33732224	22.21577072	14.59982014	8.412734032	4.402971268	2.410786152	1.978442192	2.648500919	3.936399698	5.157393456	5.530636311	4.274825573	0.737014949	-4.220182419	-8.758741379	-11.02355957	-9.266950607
2020	COTX09022-3RuRE/Y	Normal	R2	192.5771179	204.9367218	214.7869415	217.6343384	210.2159119	195.9073792	180.3011932	168.9976807	166.8822784	172.6470795	181.7713013	189.7126465	192.1983795	189.108078	183.5362091	178.655304	177.5246735	179.8207703	181.388031	177.8677673	164.9579468	142.3389282	116.2536011	93.5561676	81.09301758	82.09335327	91.12425995	101.4755096	106.4368362	101.4034653	89.22177887	74.3944397	61.42015839	53.93635941	51.09802246	50.60114288	50.14368439	47.65015411	42.82632446	36.20413208	28.31551552	19.71780205	11.17925739	3.612682343	-2.065221071	-4.988409519
2020	COTX09022-3RuRE/Y	Normal	R2	173.6244354	184.9531555	197.9797516	209.9093933	218.4980469	224.5094452	229.6995392	235.8242798	244.3153839	253.6670685	260.8696594	262.8939514	256.9568176	243.9665527	227.7025146	212.0105133	200.6308746	194.4054565	190.8519287	187.3317108	181.2179413	171.7821503	161.4053345	152.7574463	148.5046387	149.504364	152.2587128	152.6329651	146.4963531	131.4798279	111.4799576	91.7800293	77.66332245	72.99516296	74.24633789	75.48529053	70.78046417	55.28232956	32.45386505	9.633045197	-5.818717957	-7.215794563	4.346618652	22.75131607	41.80237579	55.52236938
2020	COTX09022-3RuRE/Y	Normal	R2	3.828857899	3.201225519	4.25565958	8.477918625	17.01664162	29.20772362	43.78939819	59.49209213	74.99544525	88.49863434	97.9625473	101.3402634	96.83486938	86.3642807	74.72924042	66.79688263	67.26638794	75.94630432	87.07486725	94.59734344	92.53321838	79.23010254	60.2152977	41.68016052	29.79652596	27.88465881	32.39763641	38.7729187	42.44795609	40.21567535	33.66196823	25.43913078	18.1916523	14.06011009	12.52102375	12.18372154	11.66144085	9.727572441	6.393791199	2.242083073	-2.130071878	-6.129498959	-9.123235703	-10.44498444	-9.425349236	-5.434382439
2020	COTX09022-3RuRE/Y	Normal	R2	3.450035572	20.05054283	36.99554443	51.05532074	59.68373489	64.00263214	66.3682251	69.130867	74.38114929	81.87567139	90.16791534	97.80158997	103.3360519	105.5923386	103.5907364	96.36128235	83.00434113	64.92103577	46.11016846	30.70724487	22.80871391	23.64383507	29.72507668	37.12349319	41.91990662	41.73810959	37.93822861	32.42334366	27.10045433	23.44491577	21.41645622	20.64277458	20.74961472	21.43694115	22.81292343	25.11463165	28.58109283	33.25797653	37.73586655	39.92176437	37.72266006	29.34633255	16.5044632	3.168503284	-6.653177738	-9.15958786
2020	COTX09022-3RuRE/Y	Normal	R2	-3.743514776	-0.584057391	1.842369676	3.744171381	5.360388279	7.069391251	9.302769661	12.4917984	16.962286	22.24316597	27.42196274	31.59010887	33.89372253	34.34220886	33.60512543	32.35983658	31.28371811	30.62054253	30.13752556	29.58234787	28.69488144	27.62905693	27.16771507	28.17181587	31.49451447	37.00458527	42.23877335	44.38225937	40.62022781	29.55192184	14.74534035	0.8856619	-7.353700161	-6.474893093	0.877447963	10.05667019	16.4162941	15.99338341	10.08281231	2.436489344	-3.197728395	-3.38877058	1.385078788	8.162056923	13.92168236	15.81526661
2020	COTX09022-3RuRE/Y	Normal	R2	-0.615509808	1.224190712	5.396066666	12.52270794	22.95388985	35.53516769	48.61599731	60.53803253	69.75619507	75.63948059	78.03735352	76.799263	71.89577484	65.03376007	59.27166748	57.70505524	63.29470444	75.18891144	88.21369171	96.96655273	96.09578705	84.13249207	65.98472595	47.15819168	33.14883804	27.35690689	28.12990379	33.07705688	39.80563354	46.0713501	50.16506958	50.49484253	45.46482468	34.19790649	19.55722427	5.614892006	-3.551441431	-4.558590889	0.629740477	7.580379963	11.83878994	9.425006866	1.816094875	-5.989499569	-8.932860374	-2.254036903
2020	COTX09022-3RuRE/Y	Normal	R2	-0.412840992	6.173205853	15.22778702	25.3898716	35.42306519	44.82535553	53.317379	60.63930511	66.47661591	70.22964478	71.12683868	68.40055847	61.42769241	51.68278122	42.27709579	36.36877441	36.9870491	43.5595932	51.42813492	55.7312851	51.64671326	38.37162399	21.70087433	8.038697243	3.785418272	11.91536331	27.16759872	43.07784271	53.17791367	52.92930984	44.62556839	32.06412125	19.0424099	8.826626778	1.866551757	-2.294390202	-4.120889664	-4.108220577	-3.004225969	-1.680376053	-1.018819571	-1.752641201	-3.15354991	-3.543383598	-1.211684346	5.396836758
2020	COTX09022-3RuRE/Y	Normal	R2	5.557557583	7.09413147	8.75334549	15.78067303	32.14178848	54.95809937	79.08148956	99.34430695	111.1062469	114.2387238	110.9529877	103.4798279	93.99924469	83.93734741	74.14601135	65.44976807	58.66925812	54.18369675	51.87622452	51.61824417	53.26164246	56.14657974	58.77727509	59.5798378	56.98035812	50.25259781	40.71718216	29.98771286	19.68169785	11.04164124	3.9702034	-1.934871316	-7.061029911	-11.65055466	-15.1268816	-16.65161896	-15.37338257	-10.65777493	-3.580062628	3.999020815	10.21605873	13.35534668	13.43532372	11.60724068	9.030158997	6.823554993
2020	COTX09022-3RuRE/Y	Normal	R2	-2.250452995	1.313666105	3.382402658	6.139557838	11.37744141	18.74754143	27.19431305	35.65830612	43.18553925	49.77906799	55.93802643	62.15375137	68.87850952	75.70129395	81.56265259	85.37968445	86.09296417	83.21723938	76.89619446	67.32818604	54.70767975	40.31506348	27.18463707	18.51866913	17.51161766	25.02590752	36.32239914	45.83773804	48.00466156	39.43950272	24.43827438	9.015749931	-0.828926742	-0.479377508	7.380218029	17.69865227	25.42865181	26.20653725	21.00847435	13.27156162	6.460247993	3.730383396	4.815727711	7.218419552	8.408004761	6.002188206
2020	COTX09022-3RuRE/Y	Normal	R2	190.7961121	208.2666931	224.2030487	233.5581818	232.50383	223.735199	212.1193237	202.5350037	199.2711487	201.4878235	205.7004852	208.4012299	206.30867	199.7351685	191.7548065	185.5237427	184.0730743	187.1292267	190.6764832	190.4842072	182.3843384	165.5212555	144.5081177	124.4698029	110.5194626	105.3561935	105.854866	108.0387802	107.9312592	102.758728	94.02106476	84.15955353	75.62327576	70.1894455	66.17435455	60.77318192	51.16939545	35.26520538	16.38080406	0.363716483	-6.934620857	-0.302993536	17.92848015	40.55906677	60.30992126	70.23423004
2020	COTX09022-3RuRE/Y	Normal	R2	256.7670288	260.2003479	264.4579163	268.7530518	272.4240112	275.4966431	278.2350159	280.891449	283.62854	285.6556091	285.7133789	282.5307007	274.9458923	263.4418335	249.7903595	235.7790375	223.1641083	212.416687	202.55867	192.533844	181.30159	168.8251953	156.7086182	146.7276306	140.634613	138.767868	138.028183	134.808548	125.5136871	108.1264114	86.27800751	64.8536377	48.72677231	41.57945251	40.84373093	41.90869522	40.1751442	31.76653099	18.40006447	4.406237125	-5.884466171	-8.477149963	-3.472708225	6.405490398	18.388134	29.78274155
2020	COTX09022-3RuRE/Y	Normal	R2	-2.158899784	5.843633652	12.04189491	16.68298149	20.03318024	22.48573303	24.47489738	26.43297768	28.76102448	31.54368782	34.70545959	38.17082596	41.85647202	45.56774521	49.03186798	51.97021103	54.09828186	55.04759979	54.33640671	51.48294067	46.02302933	38.60186005	31.71228218	28.01512146	30.16337967	38.81787872	49.83670044	58.37675858	59.59887695	50.55254364	35.01771545	18.25872993	5.543829918	1.074847937	3.518400669	9.745726585	16.61936569	21.27509308	22.89750862	21.62434006	17.59722137	11.05153275	3.25976944	-3.826080322	-8.250658035	-8.135546684
2020	Sierra Gold	Heat stress	R2	132.196991	136.4266357	137.5010376	135.8521118	131.9000549	126.2408142	119.9742737	114.297966	110.4133224	109.1702271	109.6880798	110.5511246	110.3280029	107.8646622	104.0969238	100.9762344	100.4540176	104.2121811	110.2568512	113.969162	110.6794357	95.98366547	71.86842346	46.92578506	30.05249214	30.00857925	47.86657715	73.36308289	95.30499268	102.5421829	89.90110016	64.93473816	36.81328201	14.71863747	4.820994854	4.079602718	7.695659161	10.86505604	9.812900543	5.330256939	-0.51477766	-5.659226894	-8.301693916	-8.37722683	-6.493898392	-3.272588491
2020	Sierra Gold	Heat stress	R2	171.9753723	178.3786621	182.6827698	183.0584869	177.664917	166.2353668	153.4640503	145.0100708	146.5481415	161.8467102	185.1937561	207.8968201	221.2790527	217.8979492	200.3462067	176.0407104	152.421814	136.5001373	129.5558777	128.7793579	131.2788849	134.2096405	136.1174164	136.9464569	136.726944	135.4734192	133.1027985	129.3600769	123.9863892	116.7189407	107.2597733	95.23283386	80.25421906	61.93614578	40.76581955	19.91404724	3.063347578	-6.103759289	-5.130957127	2.978854656	13.69290829	22.49366379	25.60950279	24.19067955	21.31713867	20.09225845
2020	Sierra Gold	Heat stress	R2	5.934209824	17.46689796	27.044384	33.91849518	37.34496689	37.32953644	36.24902725	36.96073914	42.30244064	54.16658401	69.59796143	84.12575531	93.28302765	93.32943726	86.31758881	77.09305573	70.51313782	71.03279114	77.71243286	85.75312042	90.28166962	86.62804413	75.0245285	60.78155899	49.42830276	46.42361832	52.62480545	62.09618759	68.35131836	64.93108368	49.33731842	27.50934601	6.456807137	-6.811032295	-7.836798668	0.018238526	11.8872242	22.91156769	29.09986496	30.33961868	27.59645844	21.83991432	14.10202312	5.805442333	-1.479070067	-6.166400909
2020	Sierra Gold	Heat stress	R2	-0.1508331	3.913066149	4.705305576	3.58389616	1.90336144	0.874423146	1.238349438	3.646176815	8.746436119	16.8312664	26.3937645	35.36843491	41.68783188	43.5559845	41.38005447	36.61408234	30.72576714	25.12813568	20.58381462	17.38863373	15.82670975	16.1743412	18.42072296	22.26402664	27.39071083	33.47161102	39.41387939	42.99187469	41.88813782	33.80084991	18.67818832	1.255433321	-13.11696529	-19.09394836	-13.69159031	-1.189471126	12.744627	22.44204712	23.64240265	18.33726501	10.26038456	3.147474766	0.175464362	0.961946666	3.710170984	6.62098217
2020	Sierra Gold	Heat stress	R2	-4.071255684	0.62574321	3.197177887	3.972229958	3.273206234	1.632047057	0.231945291	0.38636753	3.40665555	10.07455158	18.5186367	26.03330612	29.91296196	27.95785713	22.03075218	15.93776035	13.50062466	18.2051487	29.02932358	41.74411011	52.04820251	55.79263687	52.48665619	45.41489792	38.03971863	33.77856827	33.9727211	36.88336563	40.51974869	42.90283203	42.96372604	41.58472061	39.89810562	39.03421402	39.52377319	40.04985428	38.94591522	34.54737091	25.81072617	14.48155212	3.080807924	-5.868772507	-10.20811367	-10.11229229	-6.67103672	-0.976591229
2020	Sierra Gold	Heat stress	R2	18.79118919	16.05889702	9.548818588	2.160591602	-3.206151247	-4.391822815	-1.595206499	4.529188156	13.32135677	23.94454956	34.63401794	43.34376144	48.02388	46.94868088	40.95303345	32.11202621	22.50466156	14.11814594	7.738512516	3.29046464	0.678983867	-0.185896546	0.767626047	3.771469831	9.067150116	16.87855911	26.68154144	36.83280563	45.60506821	51.2710495	52.77339554	50.48638535	44.96399307	36.75627899	26.66917229	16.28007698	7.308979511	1.481725931	0.102200344	2.636044264	8.031057358	15.23637009	23.09939766	29.82302475	33.35232162	31.6362648
2020	Russet Norkotah 278	Normal	R2	116.3737869	129.5711975	142.5051117	152.6876526	158.1622162	159.4682922	157.8641205	154.6196442	150.8641815	146.7153778	141.8337708	135.8760681	128.6160889	121.1949234	115.6871872	114.1948624	118.65979	127.4573898	135.3966675	137.1264954	127.4011993	106.0649414	80.3368988	58.02609253	46.91418839	50.15005112	61.13644028	72.05738068	75.0773468	65.32567596	47.0019989	26.05596352	8.429397583	-1.205403447	-3.9730165	-2.630600929	0.065765992	1.743660688	2.58538413	3.819549799	6.66625452	12.14231873	19.17862511	25.50683594	28.86252594	27.14141655
2020	Russet Norkotah 278	Normal	R2	0.372258782	1.968005419	1.376006961	2.892353535	9.796905518	20.72814178	32.97281265	43.81376266	50.85023499	54.01741791	54.33253098	52.80497742	50.45197296	48.27511215	47.27598953	48.45619583	52.73919678	59.13048935	64.74104309	66.58417511	61.74350357	49.95499039	34.85305023	20.36895943	10.42227745	7.170847893	9.04595089	14.00621033	20.00634193	25.42294121	29.86697388	33.19940567	35.27730179	35.93037415	34.8711586	31.78483582	26.34487724	18.43959236	9.34401226	0.887853265	-5.087500095	-6.892917156	-4.212730408	2.497442722	12.75978661	26.03755569
2020	Russet Norkotah 278	Normal	R2	192.424469	208.5036316	227.2293549	244.1475067	255.6516113	262.0336304	264.7261658	265.1500854	264.5153503	262.3013916	257.2181396	247.9599457	233.4632874	215.6099548	198.2895966	185.4230804	180.7633057	183.8366089	189.9584198	194.2487946	191.8981628	181.3937836	165.9846802	149.3104553	134.9912109	125.0728149	118.2847366	112.9384689	107.3377075	100.3134689	92.3061676	84.0452652	76.27975464	69.55943298	63.59421539	57.85967255	51.82354736	45.02000046	37.41677475	29.1534977	20.36978722	11.27948856	2.862066031	-3.481137753	-6.340765476	-4.439089775
2020	Russet Norkotah 278	Normal	R2	2.665137053	17.87392807	34.97631454	50.68621445	62.3737793	70.47948456	76.32662201	81.25410461	86.3625412	91.07680511	94.06001282	93.95966339	89.60687256	81.9499054	73.39409637	66.36818695	63.20719147	63.94532776	66.31604004	67.94338989	66.49441528	61.41350174	54.72314453	48.64116669	45.39319611	46.12673569	49.75882339	54.92133713	60.24615479	64.52531433	67.02351379	67.11090088	64.1459198	57.8385849	49.4496727	40.67747116	33.2241745	28.45603561	25.54008865	22.75665283	18.37041855	10.96248341	2.08660388	-5.004370689	-7.0460639	-1.034362674
2020	Russet Norkotah 278	Normal	R2	74.37830353	77.71852875	79.98413086	83.97249603	91.85991669	102.9242706	115.6035614	128.3319092	139.5746613	148.0315704	152.4844055	151.734436	144.7275238	132.4094849	117.0855179	101.0881805	86.68752289	74.81374359	65.03767395	56.87936783	49.86668015	44.18371964	40.96772766	41.42234802	46.75121689	56.42360306	66.28377533	71.70334625	68.07345581	53.17196274	32.1986084	11.77499771	-1.477253199	-2.764660597	4.468142033	14.43706131	21.36493492	20.42355919	13.19879055	3.866333723	-3.382711411	-4.740760326	-0.098608181	8.556605339	19.20678711	29.86119843
2020	Russet Norkotah 278	Normal	R2	2.493657351	14.61530304	26.5368576	35.29650879	38.72541428	38.36567307	36.82969284	36.74159622	40.33879471	46.99541473	54.7769928	61.74124146	66.05917358	67.12834167	65.20960236	60.57550812	53.52597809	44.91950607	36.18491364	28.77054405	24.11302185	22.82475853	24.33456421	27.97360039	33.07302475	38.71008682	43.43079376	45.70692444	44.02588654	37.7696228	29.15210152	20.92635536	15.84541893	15.79904461	18.82151413	21.83382988	21.768713	16.23466492	7.2972188	-1.157779336	-5.240510464	-1.548859954	8.480823517	20.66676521	30.7921257	34.91350174
2020	Russet Norkotah 278	Normal	R2	176.5258942	188.2488251	197.4211578	201.3304901	198.2019043	190.5456696	182.1181183	176.6912231	177.3611603	182.2788086	187.3372345	188.4138794	181.7611694	168.1588745	151.5039825	135.7481537	124.7062988	119.0527573	116.3211975	113.8929596	109.2158127	102.0109253	95.33152771	92.49254608	96.78939056	108.8807526	123.8589096	136.1091003	140.0204926	132.2713013	116.5709991	97.98451996	81.57678986	71.24478912	65.58470154	61.70052338	56.69625854	48.14465332	36.70048904	24.29979324	12.86688232	4.19715929	-1.246001244	-3.749152422	-3.6100564	-1.137035608
2020	Russet Norkotah 278	Normal	R2	0.294124484	4.336802959	8.785375595	12.77519226	15.74213219	18.43457413	21.98761368	27.53635025	35.91119385	45.65739822	54.27333832	59.2573967	58.36185455	52.5811882	45.12080765	39.22127533	38.00206757	41.5162468	46.75047302	50.55859756	49.83743286	43.99551773	36.0546608	29.3296566	27.12356377	30.63007545	36.58975983	41.19630432	40.6355896	32.75365448	20.48246384	7.753993511	-1.519314289	-4.264774799	-1.260660529	5.610444069	14.48602962	23.57787895	31.6915226	37.86296463	41.13602066	40.69902802	37.25205994	32.33501816	27.51124954	24.24253654
2020	Russet Norkotah 278	Normal	R2	147.94841	161.0558929	169.3414917	169.1016388	158.0116577	140.20784	121.7053375	108.5232391	105.7860947	111.927063	122.3363037	132.4000854	137.8171997	138.4270172	136.877533	135.8792267	137.9941711	142.5461273	145.60495	143.0881805	131.0148621	109.861145	86.57968903	68.62317657	63.42864609	73.50737762	90.99564362	106.7328262	111.5466156	100.0029602	78.14828491	54.23605347	36.51581192	31.1785183	35.04403687	42.28769684	47.09264755	44.51312637	35.4197731	23.04652023	10.64682007	1.28272593	-3.698555708	-3.933976889	0.928884268	11.09509277
2020	Russet Norkotah 278	Normal	R2	120.0671616	122.7943573	125.3853073	128.1473541	131.3312073	134.8789978	138.6449585	142.4813385	146.1896362	149.1533966	150.568634	149.6372223	145.6157532	138.6064758	129.2741852	118.295372	106.3621445	94.3951416	83.55914307	75.02478027	69.94316101	68.4282608	69.08823395	70.41011047	70.89069366	69.56781006	66.64725494	62.47542953	57.402668	51.70116425	45.42436218	38.58078384	31.1789608	23.33093071	15.6272459	8.791278839	3.544442892	0.469481975	-0.804012835	-1.033232093	-0.973192573	-1.300441027	-1.907957911	-2.242939472	-1.74802351	0.097779475
2020	Russet Norkotah 278	Normal	R2	3.88093257	17.3645649	27.52261925	30.72873688	24.766716	13.95941544	4.535946846	2.725153923	13.66091537	34.24183273	57.63196945	76.96805573	85.94541168	85.12653351	79.76924133	75.22901154	76.63865662	84.07241058	92.52636719	96.78958893	91.71365356	76.09933472	54.44274139	31.70481491	12.82305908	0.871697068	-5.016503811	-6.204781055	-4.058796406	0.135891154	5.329399109	10.51861382	14.69526482	17.01873779	17.40232468	15.95853901	12.81551552	8.187327385	2.889612675	-2.004349232	-5.425742149	-6.394977093	-4.856490135	-1.264343739	3.917261839	10.18150711
2020	Russet Norkotah 278	Normal	R2	4.678927898	16.62388992	24.88166809	26.60491943	20.18458366	9.818243027	1.392929077	0.78973639	12.80930805	34.06452179	57.45922852	75.8738327	82.72780609	78.22187805	67.18958282	54.55234528	45.10072708	40.54131317	39.4967041	40.45472717	41.9188385	43.16398621	44.58229446	46.66159439	49.88190842	54.17833328	58.3512001	61.05631256	60.94360733	57.33880615	51.62427902	45.57691574	40.97556686	39.14595032	39.35324478	40.28840637	40.63653183	39.21358109	35.68707275	30.07218361	22.38213158	12.76295567	2.64389348	-5.825268745	-10.47548962	-9.313645363
2020	Reveille Russet	Heat stress	R2	5.120376587	0.485385597	-2.651426554	-0.451995879	9.734858513	24.97073555	40.68835068	52.32042313	55.95201492	52.50411987	45.10477448	36.90153885	30.90525246	28.54082298	30.16674995	36.10637283	46.5892868	59.72008514	71.44319916	77.61713409	74.17851257	60.88035965	43.01477432	26.31915855	16.49575996	16.14917564	21.30586815	27.17199707	28.94199562	23.80639458	15.02213001	7.033639908	4.273641109	9.795695305	20.35939789	30.96237755	36.59444809	33.17511368	22.78012466	10.00867271	-0.551770508	-4.735577583	-2.630620718	3.239018679	10.34214783	16.244627
2020	Reveille Russet	Heat stress	R2	1.634630203	15.73487282	28.27204132	36.31978607	37.91268921	35.55798721	33.06370926	34.23786926	42.11114883	53.82750702	63.88246155	66.74028778	57.45510483	38.38570404	16.87917709	0.382216811	-3.941710472	4.442098141	19.44398308	34.67855835	43.84806442	44.77389145	41.2676506	37.60971451	38.06873322	44.39382553	53.02942276	59.75198364	60.3418808	52.44081116	39.44633102	25.85950851	16.18141747	13.88188076	17.7607975	25.29189491	33.95671463	41.36179733	45.96133804	46.56305313	41.96879196	31.31439209	16.97787857	3.177121878	-5.846758366	-6.136245251
2020	Reveille Russet	Heat stress	R2	2.612372398	18.1327095	33.24588013	44.43925476	49.07910538	48.60591888	45.65159988	42.84022903	42.49901962	44.66220856	48.32888794	52.49032211	56.21982574	59.52428818	63.05514145	67.47943878	73.39392853	79.75471497	83.8812027	83.0146637	74.46278381	58.81447983	41.38915634	27.89293098	24.00848007	31.73098373	45.3290596	58.07132339	63.24592209	56.67225266	41.9822197	24.3272419	8.835319519	-0.232748166	-2.639579058	0.731321096	8.981409073	20.96212578	33.77096176	43.81009293	47.46217346	41.66453171	28.59669685	13.43818378	1.407582045	-2.61254406
2020	Reveille Russet	Heat stress	R2	4.275496483	14.946208	24.9513607	31.45742607	32.49024963	30.12255478	27.59893799	28.16008759	34.46857452	44.74555206	55.19655609	62.0271225	61.79825592	55.65298843	47.87107086	42.78303909	44.52802658	52.78421402	62.73370743	69.375	67.784729	56.91061783	41.35662842	26.15642357	16.33975983	14.56138706	18.49168587	25.17993736	31.66370964	35.79306793	37.89463806	38.76770782	39.21546173	39.7403183	39.48921204	37.22627258	31.71562386	22.18233871	10.91397762	1.440294743	-2.701227665	1.503275275	11.90797138	23.42933655	30.96422386	29.75324249
2020	Reveille Russet	Heat stress	R2	11.13423729	18.77832031	23.90807915	27.91659927	31.81024551	34.75944519	35.41900635	32.4359169	24.82825851	14.37583828	4.131896019	-2.854233503	-3.783049583	0.970054924	8.862710953	17.30176353	23.77212334	27.43448448	29.11751175	29.7279911	30.16099167	30.81158066	31.3170166	31.27939987	30.28910828	28.166996	25.21828651	21.80289078	18.28462982	14.97653961	12.00415897	9.469587326	7.474925518	6.048053741	4.912166119	3.712331533	2.073870897	-0.214819714	-2.4441576	-3.517769814	-2.338494539	1.992710948	8.367712021	14.52960873	18.21747589	17.33835983
2020	Reveille Russet	Heat stress	R2	142.2621307	142.2462311	143.7266541	146.7862091	151.3943787	157.0050964	162.9198914	168.4441986	172.9069519	175.8889618	177.0726471	176.1443176	172.8567047	167.8414154	162.3218994	157.5313263	154.6403809	153.2435913	151.3651581	146.9589844	138.0180054	124.4668274	109.0288696	94.6541214	84.27889252	79.29652405	77.85427856	77.68534088	76.52484894	72.85794067	67.48031616	61.63101578	56.55104446	53.22163773	51.463871	50.77070236	50.62922668	50.47966385	49.38332367	46.25308609	40.00182724	29.80023575	17.30727959	5.611619949	-2.190276384	-3.220688343
2020	Reveille Russet	Heat stress	R2	-2.716774464	-0.126802221	4.737565994	12.57235527	23.68577003	36.55371475	49.12864685	59.35912323	65.41244507	67.10826874	64.99671173	59.65132904	51.71208191	42.77205276	35.09230423	30.94169807	32.44457626	38.55339813	45.03312302	47.50809479	41.68858337	27.72236443	12.21033478	2.245583773	4.909348011	22.25470924	45.81003952	65.75966644	72.28791809	59.77054214	35.49342728	9.219029427	-9.3019104	-12.73608208	-4.72772646	7.969422817	18.59566879	21.40330887	17.23057556	9.603203773	2.054741859	-2.1743536	-2.754132986	-1.006442547	1.732074976	4.160227299
2020	Reveille Russet	Heat stress	R2	2.323246717	4.472240925	3.237348318	0.331105441	-2.550612211	-3.907358885	-2.280853271	3.788379192	15.26425934	29.44980049	41.97201538	48.45400238	44.96027756	33.21941757	18.79983139	7.359784603	4.350506306	10.43781567	21.50917244	33.25256348	41.38332367	43.90193939	42.09795761	37.52265167	31.72338104	25.93891525	20.75568008	16.68588257	14.22610188	13.55260944	13.7791729	13.83206081	12.63363647	9.414855957	4.812925816	-0.136790723	-4.400046349	-7.071491241	-8.091985703	-7.759384155	-6.353161812	-4.177484512	-1.612462401	0.896826804	2.917592764	4.075353146
2020	Russet Norkotah 296	Normal	R2	-3.712318182	0.867159188	5.486948013	10.8860569	17.62247467	25.4335556	33.80275345	42.22523117	50.07116318	55.83181381	57.58827972	53.42558289	41.76857758	25.27649117	9.530432701	0.150571659	2.495347977	15.66520977	32.48657608	45.51228714	47.40845108	36.5716629	19.68366241	4.10197258	-2.862997532	2.188215017	14.37803078	27.78555679	36.47805405	36.49934769	29.9206028	19.97314644	9.884392738	2.397386551	-1.998877287	-3.436938286	-2.048810244	1.886095166	7.151434422	12.14772987	15.2714901	15.09500313	11.88196182	6.860906124	1.279904604	-3.636484861
2020	Russet Norkotah 296	Normal	R2	-2.178916216	-0.073370524	0.532942295	1.027494311	2.551483393	5.148031712	8.527274132	12.4019022	16.49992943	20.60015297	24.51652718	28.05518913	31.0730629	33.97003555	37.52100372	42.50866318	49.64149857	57.94831085	64.76648712	67.36310577	63.06383896	51.94435501	38.09986115	25.93024445	19.82758331	21.5706768	27.4656601	33.11555099	34.13508606	28.11946297	18.79670143	11.06668854	9.833222389	18.30478668	32.01408386	44.31803513	48.58137512	39.57508469	21.42952728	2.079748869	-10.52760887	-9.355928421	3.673350573	21.53590393	37.16412735	43.89254761
2020	Russet Norkotah 296	Normal	R2	77.10816956	70.13092041	57.58417892	41.98262024	25.87608337	11.89253139	2.69898653	0.954660594	8.596053123	22.10631371	35.49197769	42.74004745	38.45861816	24.85344124	9.349019051	-0.53249079	2.39516449	17.66978264	37.13722992	52.32291794	54.8772583	42.79832077	23.32636261	4.420385838	-5.980389118	-3.945241928	6.03994894	18.42026138	27.64881706	30.06545448	27.83423424	24.24421501	22.58445358	25.27682114	30.81740952	36.60855865	40.04088593	38.94642258	34.05953979	27.30600929	20.60770988	15.80838394	13.9627142	15.68007469	21.55420876	32.01870728
2020	Russet Norkotah 296	Normal	R2	-1.446979165	2.764587164	6.859311104	13.26227379	23.76788902	37.16235352	51.36468124	64.28607178	74.00959778	79.83317566	81.60551453	79.18702698	72.55140686	63.19580078	53.65249634	46.48113251	44.12415695	46.37168121	50.36536407	53.13750839	51.75165176	45.65024567	37.69761276	31.03151703	28.77409554	32.35217285	39.60663605	47.91743469	54.6840477	57.81377029	56.86624146	51.70578003	42.20452881	28.75415421	14.11351109	1.713330746	-5.023568153	-3.455723763	3.766630411	11.84570408	15.98302937	12.0049181	1.960339546	-8.562790871	-13.93745041	-8.955797195
2020	Russet Norkotah 296	Normal	R2	6.109045506	19.56418037	33.73202133	45.79987717	53.59764862	57.88686371	60.28647614	62.41934967	65.71108246	70.12631989	74.9695816	79.5414505	83.15424347	85.32926178	85.7206192	83.9863205	79.81173706	73.53848267	66.16441345	58.71668243	52.21073532	47.14052582	43.25196075	40.22649765	37.74754333	35.42037964	32.68622589	28.9687252	23.6837101	16.73724365	9.504137039	3.642411232	0.813775718	2.046231508	5.519601345	8.60817337	8.684827805	3.733450174	-4.211508751	-11.46388149	-14.33020782	-9.61912632	0.925843	12.74975777	21.27262688	22.22690773
2020	Russet Norkotah 296	Normal	R2	5.72746706	23.74124146	42.04793549	56.45217896	63.60235596	64.01404572	59.33954239	51.23112488	41.37039185	31.69088173	24.23551178	21.04915047	23.95010567	31.85629463	41.70907211	50.41463089	54.9592514	54.31163406	49.41508102	41.30078888	31.0116787	20.15121269	11.14316654	6.475769043	8.619293213	17.90382767	30.12978935	40.53313828	44.34397888	38.7689743	27.10170364	13.79492474	3.308234692	-0.880412459	0.29411003	4.641064167	9.975282669	14.26088905	16.48322105	16.0436306	12.34346962	5.008700848	-4.12895155	-11.98576164	-15.4629612	-11.70881653
2020	Russet Norkotah 296	Normal	R2	124.5753632	134.848938	148.0779419	160.4519653	168.1586456	168.9344635	164.615448	157.7037354	150.7072296	145.5831146	141.9780121	138.9428406	135.5245972	130.9167786	125.264061	119.0978165	112.9494324	107.3229523	102.3845215	98.10107422	94.4356308	91.34145355	88.51985168	85.45142365	81.61677551	76.50431824	70.16888428	63.38012314	56.94872665	51.68927765	48.16441727	46.50122452	46.78186798	49.0865593	52.94668579	56.47761154	57.57791138	54.13443756	44.93638611	32.0737381	18.40794945	6.798534393	-0.383280337	-3.420563936	-3.471185684	-1.693967104
2020	Atlantic	Heat stress	R2	299.5010681	300.9720459	302.2371216	301.8783569	298.481781	291.8287354	284.8723755	281.0854187	283.9328308	295.3365173	310.7106018	323.7739258	328.241394	319.0779114	299.4320068	275.7998047	254.6657562	241.904953	236.6893158	234.1204834	229.2492981	217.3727264	198.4009705	176.3106537	155.2229614	139.1770172	129.4931946	124.0660858	120.5559387	116.6542053	111.1148682	104.648941	98.17053986	92.59380341	88.19223785	83.61044312	77.22348022	67.41423798	53.32339859	36.92760468	20.85973167	7.75265789	-0.194326326	-3.121779442	-1.959138751	2.380626678
2020	Atlantic	Heat stress	R2	229.8258514	240.6789856	255.4449005	267.7099609	271.0800781	262.4385071	247.355957	232.8446198	225.9088287	231.3029022	244.4218292	258.2035217	265.5820313	260.717926	245.8069611	226.3183136	207.7289886	195.0394287	188.1875305	184.0409546	179.4243317	171.3302917	159.8139648	147.6531067	137.7036133	132.7628326	132.8428802	134.4715424	133.9461517	127.5952225	114.2317276	97.13342285	80.05856323	66.74976349	59.16839981	54.68990707	49.94752502	41.57450104	27.6728344	11.79764557	-1.238134146	-6.61766386	-0.785435915	13.05783367	29.4698143	43.01212311
2020	Atlantic	Heat stress	R2	340.250946	340.7728882	342.2707214	344.3778992	346.7297363	348.9363098	350.5567627	351.1445007	350.2469482	347.3726196	341.8463135	332.9459839	319.9476318	302.4749451	282.4445801	262.7027893	246.0959473	235.1637268	229.1078949	225.106842	220.3134918	212.0019226	199.7215881	185.0238647	169.5363312	154.8572693	141.7490082	129.9113922	118.9758835	108.5778885	98.48364258	88.69766235	79.24596405	70.15650177	61.40842056	52.84022141	44.27283859	35.52329636	26.52970886	17.66183853	9.391008377	2.186582565	-3.466570616	-7.01748848	-7.890677929	-5.510299683
2020	Atlantic	Heat stress	R2	295.5867615	306.5927734	323.3327637	339.2081299	347.6260071	344.7142944	333.8294067	319.5074158	306.2883606	297.6555481	292.6880798	289.3126526	285.4598999	279.2792053	270.4042969	259.0646667	245.495575	229.9968109	213.5614929	197.6183014	183.5920105	172.8350983	165.2215576	159.3343506	153.7076263	146.8872528	137.8780518	126.264946	111.6641159	93.70735931	73.20811462	53.09894943	36.53510284	26.67180634	24.88304901	27.97640419	32.02312088	33.10031128	28.49797249	20.02563667	10.53970623	2.902448893	-0.609808624	-0.820312202	0.416631848	1.248873472
2020	Atlantic	Heat stress	R2	109.1141968	111.4923553	115.3011322	118.8975067	120.650177	119.8653488	118.3570175	118.345459	122.04702	130.7678986	141.993988	152.1994324	157.8701477	156.1521606	148.5977631	138.5326843	129.3060913	123.8960571	121.4954987	118.9848328	113.2093201	101.2290726	83.87371063	65.30882263	49.81716156	41.57601547	41.21190262	44.83960724	48.30049133	47.44762421	40.53642273	30.13089561	19.2481823	10.88979149	6.842390537	5.709051609	5.600327492	4.60948658	1.448980927	-2.900692701	-6.936038494	-9.144750595	-8.305170059	-4.731676579	0.756286085	7.348630905
2020	Atlantic	Heat stress	R2	283.5660095	277.5657654	272.9099426	270.4626465	271.0841064	275.0759583	281.2398682	288.1352844	294.3235779	298.5126648	300.0412903	298.4180908	293.1439819	283.8779907	271.2615662	256.3424988	240.1685028	223.7540741	207.7075348	192.4047241	178.2136688	165.4887695	154.3539124	144.7220764	136.500351	129.5880432	123.6149216	117.8728485	111.630249	104.161438	95.20163727	85.3181076	75.16796112	65.40438843	56.38763428	47.7162056	38.87142944	29.3307209	18.91525269	8.70986557	0.088462859	-5.56724453	-7.22680378	-5.717421532	-2.483099222	1.039922237
2020	Atlantic	Heat stress	R2	150.5137329	149.7161102	151.0935669	156.0431061	165.9656372	180.930069	197.4818115	211.5960236	219.232193	217.6857758	209.7365875	199.6136627	191.5421295	188.9502563	189.9889526	190.6763153	187.01091	175.467865	157.4676514	137.4541168	119.8985062	109.0806274	105.5185928	106.445343	108.9610062	110.2203979	108.8314743	105.2420044	100.0287018	93.75263214	86.54125977	77.70565796	66.47877502	52.10136795	34.85325241	17.71346855	4.086833	-2.610114574	-0.452872187	7.014948845	14.96483803	18.5761261	14.25079536	5.000208378	-3.980972767	-7.499021053
2020	Atlantic	Heat stress	R2	204.4199982	220.9925232	241.9121552	260.0496826	268.2896118	263.0749817	250.302002	237.4157104	231.8572083	238.6027985	252.2928009	264.8722534	268.2822571	256.0342712	232.0068817	204.2799072	180.9487457	169.3217316	168.2637939	171.5246582	172.7778473	165.9977112	150.6956482	131.2717896	112.2902985	98.23721313	90.76850128	87.95808411	87.65139008	87.69969177	86.63199615	84.18825531	80.23342133	74.63829803	67.32447815	58.36392975	47.85403442	35.88629913	22.89012527	10.54686642	0.817176044	-4.330483437	-3.523098469	1.465123773	7.806277275	12.67622662
2020	Atlantic	Heat stress	R2	259.8153381	267.8048706	274.7441101	277.808197	274.1605225	262.7926331	247.4850922	232.8231812	223.3765564	222.3593903	227.2671204	234.0990601	238.8663025	238.1697235	232.6610107	224.6129303	216.2982635	209.7514954	204.3391724	197.8027954	187.8604584	172.4177399	152.6849365	132.8098145	117.0299759	109.4814911	110.3355637	114.7829514	117.6862564	113.9393539	101.4478226	83.53132629	64.07591248	46.96372986	34.86989975	27.37187767	23.55103874	22.48874855	23.13746643	23.93403435	23.20981598	19.29227448	11.22371483	1.894100428	-4.525357723	-3.867089987
2020	Atlantic	Heat stress	R2	481.9996033	489.0087585	493.5202942	497.0276184	501.0397034	506.2921143	511.5203552	515.1279907	515.5186157	511.2987366	501.8914795	486.9465027	466.1016235	439.4557495	410.0881348	382.2851257	360.3330688	347.9870605	343.217041	340.4733582	334.1712952	319.019043	295.3615417	268.5124817	243.9535065	227.049057	218.78862	214.6538239	209.7630463	199.2776337	181.3940582	159.7697601	138.6481171	122.2529373	112.7377701	106.8694153	100.5670166	89.74972534	71.79372406	49.50096512	26.93904495	8.171639442	-3.370383501	-7.678031921	-5.874677181	0.922350168
2020	Atlantic	Heat stress	R2	189.2161713	189.9025269	186.6788025	181.8361664	177.6677399	175.8084564	176.1529694	178.3108521	181.8916168	186.2704163	189.8536682	190.7958069	187.2493591	177.8921967	164.896347	151.849884	142.3408203	139.4904327	141.3711395	142.9967499	139.3361969	125.672821	103.1024857	77.84215546	56.28649902	44.69740677	44.41487122	50.5718689	57.90487289	61.17576981	57.78510284	49.87755585	40.09391403	31.07300758	24.57670784	20.12274933	16.85972977	13.94209957	10.70985985	7.192463875	3.581054449	0.060981009	-3.164135695	-5.814540863	-7.585968971	-8.164356232
2020	Atlantic	Heat stress	R2	217.2080536	224.3641205	231.2295532	238.0966187	245.2615051	252.7137756	259.6558838	265.1535339	268.2763977	268.3245239	265.5648499	260.5162048	253.6974487	245.5688477	236.1941681	225.4750671	213.3151703	199.6473999	184.781601	169.2424927	153.5664978	138.2861633	124.0296936	111.4995422	101.4020615	94.41429901	90.06487274	86.44100189	81.53418732	73.34960175	61.20689392	46.77529526	31.97209549	18.71458435	8.386847496	1.003830075	-3.636319876	-5.739360332	-5.623995781	-4.042809963	-1.842205524	0.12302801	1.16477561	1.428917527	1.336362243	1.313397884
2020	Atlantic	Normal	R2	102.192955	112.2583389	123.1213989	133.4578247	141.9433594	147.8279114	151.8809509	155.118042	158.5586395	162.8433075	167.0481567	169.8430481	169.8919525	166.1420746	159.3843842	151.1656799	143.026886	136.3898468	131.3267517	127.0972824	122.9474716	118.1409378	112.3026047	105.3718567	97.29393768	88.03559113	78.00884247	68.20387268	59.64404678	53.34882736	49.82791519	48.67108536	49.37241364	51.42597198	54.02701187	55.60905075	54.48452759	48.96587753	38.19951248	24.44318008	10.68314362	-0.10410323	-5.387377262	-5.047604084	0.231849477	9.766829491
2020	Atlantic	Normal	R2	354.4735718	359.446991	364.2095642	367.6965637	368.8510437	367.1551819	363.5344543	359.1506958	355.1676941	352.3234253	349.5727234	345.4094238	338.3293152	327.1876526	313.259491	298.8023682	286.073822	277.0657654	270.9009399	264.9599609	256.6018982	243.3264771	225.3228607	205.1435242	185.4229279	168.7486877	156.0678101	146.2471619	138.0208588	130.1288605	121.6861115	112.4950562	102.4226227	91.34350586	79.36290741	67.19734192	55.6590271	45.56213379	37.40442657	30.53718758	24.03826332	16.98744583	8.810238838	0.803235054	-5.123691082	-7.052552223
2020	Atlantic	Normal	R2	274.8599548	278.4402161	285.1192017	291.5340881	294.3221436	291.5541687	285.0939636	277.4283752	271.0481262	267.854126	267.3000488	268.2027588	269.3733215	269.6716614	268.2545166	264.3919067	257.3578186	246.5003967	231.9373474	214.2531738	194.0421143	171.9414215	149.3734741	128.4579163	111.3378601	100.1094894	95.14247894	94.62873077	96.61564636	99.16426849	100.8005066	100.9096451	98.96483612	94.43534851	87.1088028	77.56969452	66.53533173	54.71912003	42.76609421	31.06153297	19.93017006	9.696733475	0.810953319	-5.631003857	-8.310174942	-5.911705494
2020	Atlantic	Normal	R2	292.447937	308.2958984	320.0716858	328.512085	334.3597412	338.1912842	340.153656	340.3254395	338.7832642	335.6194153	330.9730225	324.9988098	317.8495789	309.6488953	300.322937	289.710083	277.6564941	264.0649719	249.5043488	234.941864	221.3565063	209.6491241	199.3396912	188.7314301	176.084549	159.7100525	139.7275696	118.5398636	98.69234467	82.72257233	71.74234009	64.32046509	58.75818253	53.3508873	46.88027954	39.35268784	30.97168732	21.94282341	12.66303825	4.263652325	-1.957998991	-4.700560093	-2.798662663	4.19178009	16.48116302	34.27320862
2020	Atlantic	Normal	R2	168.826004	181.4089813	197.1911163	212.5140381	223.7213593	228.6840668	229.3043365	228.1582031	227.8158569	229.9353638	232.3818054	232.0242004	225.7295837	211.1833801	191.4362335	171.7282104	157.2975006	152.7806396	156.3162079	162.1051941	164.2881165	157.3218536	141.4172211	121.8748474	104.1653061	93.63415527	91.10548401	91.69048309	90.13510132	81.22045898	63.40929794	41.76594543	22.05197716	10.01921082	8.835475922	14.99282265	23.92080307	31.05677605	32.90646362	30.00293541	23.80698967	15.77942276	7.416194916	0.392948002	-3.550220728	-2.678866625
2020	Atlantic	Normal	R2	139.3905792	146.0810852	150.6982727	156.1220856	165.2364349	179.4642487	196.3652191	212.8544464	225.8548889	232.9223175	234.214035	230.5787811	222.8652649	212.0863037	200.3249817	190.109726	183.9572144	183.9818115	187.8213043	190.4220734	186.6836395	171.8336182	147.0996552	119.0218735	94.31229401	79.53057861	75.75592041	77.11829376	77.31017303	70.07092285	53.13989258	31.49079895	10.85128498	-3.058831692	-6.976760864	-3.971337318	1.89827776	6.554614544	6.997735023	4.155338287	-0.125257969	-3.994202614	-5.769592285	-4.623716354	-0.016077558	8.606957436
2020	Atlantic	Normal	R2	167.0439911	186.443222	208.8168945	227.399826	235.4346466	229.6366577	215.9438019	201.8038025	194.6623993	199.7192841	212.7815247	227.1933289	236.3028107	234.5811005	223.9309998	209.2670135	195.5134125	187.1433258	183.7646027	182.0398102	178.5885162	170.2041626	156.8227386	141.1634369	126.0391922	114.2082901	106.4309311	100.9516983	95.8550415	89.23318481	80.2506485	69.99772644	59.76588058	50.84266281	44.15040207	39.64852524	37.14608002	36.45600891	37.14907455	37.93861771	37.33289337	33.83821106	26.42962837	16.57634544	6.573726654	-1.278948426
2020	Atlantic	Normal	R2	352.6626892	368.6288757	385.8638306	399.2259827	403.5815125	396.5270691	382.9132996	368.7704468	360.1365662	361.0770874	367.4660645	373.025116	371.4798889	357.7316895	334.4006348	307.2631226	282.0954895	264.162384	253.2089081	245.6559601	237.86586	226.3844604	211.0623779	194.6954956	180.1578217	170.2725983	165.4607239	163.1079254	160.4202576	154.5998688	144.016861	129.1116638	110.5512695	88.99484253	65.8359375	44.32356262	28.00362587	20.42982483	23.41758347	32.33311081	41.05041885	43.4396286	34.92943573	19.22589874	2.804591179	-7.866715908
2020	Atlantic	Normal	R2	212.0840149	208.9122925	205.0351257	203.8420715	208.7187958	220.9806213	236.4858551	250.1826477	257.0347595	253.3302155	240.9819794	223.3600769	203.8423615	185.6347809	170.8222046	161.0480957	157.9480896	162.8102112	173.2114868	184.4789886	191.9085083	191.0106964	181.3704376	166.1585083	148.6707458	132.1560516	118.2383652	106.479126	96.31865692	87.18949127	78.67649841	70.64188385	62.96738815	55.54256821	48.18667221	40.54705811	32.25157166	22.91632462	12.61056232	3.055868864	-3.65116787	-5.402030468	-0.778439224	8.033935547	17.63898468	24.64845276
2020	Atlantic	Normal	R2	506.1075745	515.9354858	525.6787109	531.9351196	531.3005981	522.218689	508.0197449	492.8425903	480.8202515	474.8201294	472.3873291	469.6821899	462.8651428	448.8503723	429.54245	408.8672791	390.7606812	378.7052612	371.3808899	364.5514526	353.9358826	335.4992676	309.7261658	281.0874634	254.1908112	233.54422	220.0189819	209.8867798	199.13414	183.7651978	162.0984802	136.6185913	110.235878	85.86460876	65.64951324	49.7450943	37.98944473	30.22261429	25.99948692	23.81831551	21.93321037	18.59827614	12.54028225	4.999663353	-1.943299413	-6.206258774
2020	Atlantic	Normal	R2	164.1003723	175.3236542	192.2657318	209.8304291	222.9235382	228.5582581	229.3220062	228.7123718	230.2347412	236.2831879	244.6404572	251.8783264	254.5705719	249.8260803	238.2557373	221.9020233	202.8054962	182.9578705	163.8118286	146.4938354	132.124527	121.7464142	115.0289307	110.4149857	106.3123169	101.1481857	94.23268127	85.97158051	76.8546524	67.35799408	57.8053627	48.23535156	38.65530777	29.07062149	19.73864365	11.54953098	5.496958733	2.574601412	3.231211901	5.896011829	8.529472351	9.090111732	6.126293182	1.330908895	-2.56017828	-2.805097818
2020	Atlantic	Normal	R2	210.9744263	233.2537842	256.0543823	272.9780579	277.6345825	267.274231	248.8191986	230.7659454	221.6108398	227.1706543	242.0159912	257.7878418	266.1271057	260.1356812	242.6576691	220.4746246	200.3720245	188.5533295	184.7571411	184.8275299	184.5499725	179.8935547	170.241394	157.9883575	145.6425934	135.6457977	128.5295868	122.4192581	115.2643585	105.0534973	91.39636993	76.85189056	64.2875824	56.55922699	55.1046524	57.65465164	61.3618927	63.36341476	61.4407959	55.6842041	46.73067474	35.22116852	22.00756264	9.140964508	-0.925175667	-5.745222092
2020	Russet Norkotah	Heat stress	R2	98.55508423	108.0197906	122.2207718	136.3309784	145.5312042	146.9729309	143.0361481	136.9641418	131.9943237	130.4617767	130.906662	130.8808289	127.9322586	120.173378	109.4275284	99.02394104	92.29182434	92.17367554	97.41277313	104.2035751	108.7092743	107.2903442	100.035759	90.32552338	81.6509552	77.41940308	78.01086426	79.98307037	79.64961243	73.34751129	60.05443573	43.47264099	27.81025124	17.26171494	14.38671875	17.50276184	24.25546455	32.28849792	39.37248611	43.72922134	43.69378281	37.59342957	24.68901825	9.171098709	-3.117444038	-6.337627888
2020	Russet Norkotah	Heat stress	R2	4.327363014	0.484592736	-3.215189934	-3.363297224	3.449876308	18.49798965	37.39002991	54.81290436	65.44962311	65.51443481	57.65910339	46.21896362	35.52156067	29.42567635	28.64947128	32.64548492	40.85452652	52.59632874	65.72185516	77.21881104	84.05142975	83.35977173	75.45963287	63.46762085	50.60189819	40.02593231	33.02819824	28.52998543	25.30413818	22.12741089	18.28046608	13.95021248	9.417311668	4.970236301	0.963576198	-2.022733212	-3.377903461	-2.490532875	0.93542546	6.009242535	11.58230495	16.49422264	19.82679749	21.91964149	23.54205132	25.46333122
2020	Russet Norkotah	Heat stress	R2	2.598850727	23.88595009	45.84010696	63.30025864	71.12096405	67.51224518	57.83256531	48.35055923	45.3387413	52.64776993	66.1048584	79.8692627	88.11193085	86.39446259	77.64172363	67.15359497	60.22994232	61.40892029	68.84976959	77.60236359	82.681427	79.51181793	69.00669098	56.02842712	45.52923584	42.26992035	46.37067413	53.1469841	57.69951248	55.20702744	44.67253113	30.71230125	18.39183235	12.74927616	15.82669353	23.43958092	30.62218285	32.42046356	25.99367332	14.78621292	3.402639627	-3.560497284	-2.874424458	2.881838799	9.594826698	13.13885021
2020	Russet Norkotah	Heat stress	R2	0.600316226	11.92705536	23.30827141	33.66172409	41.91298294	47.56574631	51.36198807	54.19993973	56.98563766	60.23449707	63.21193314	64.91383362	64.33998108	60.88079453	55.94231415	51.57510757	49.83756256	52.39352798	57.6529541	62.42031479	63.50399399	57.98581314	46.91634369	34.19381332	23.78676033	19.51138115	21.84012413	27.77277565	34.15287781	37.85522079	37.5124054	34.33124924	29.7138958	25.06637573	21.38067055	18.79328728	17.33136177	17.02983665	17.77131653	19.01262093	20.1324482	20.50949287	19.6162014	17.33517456	13.6622982	8.581736565
2020	Sierra Gold	Normal	R2	-6.093044758	0.457808077	5.45217371	10.96204662	19.04185677	30.60253143	44.11295319	57.73731995	69.63201141	78.32450104	83.57663727	85.41200256	83.84243774	79.05558014	72.13358307	64.43596649	57.33004761	51.94486237	47.51491547	42.32550049	34.66580963	23.0672245	9.47519207	-1.708366156	-6.032857418	0.737664878	17.62576866	38.26748276	56.05269623	64.44552612	60.95695114	49.01202393	32.49672699	15.3068161	0.576319158	-10.11544991	-15.38208485	-13.833951	-5.18189764	7.617657185	21.00439644	31.41848564	36.07502747	35.45866776	30.92122841	23.8184433
2020	Sierra Gold	Normal	R2	188.4505157	194.3260803	198.2615509	200.5299988	201.4240265	201.4784241	201.7943573	203.543335	207.8968658	215.2413025	223.3692322	229.5381012	231.0053406	225.7471466	215.4779968	203.1232758	191.6162415	183.4955444	178.10849	173.2281494	166.6197662	156.251709	142.8814392	129.2702789	118.2342758	112.4527435	111.5503159	111.9992599	110.123436	102.3013763	87.51707458	68.60219574	48.67746353	30.85969162	17.18756485	7.422435284	1.063927531	-2.407861471	-3.571288824	-3.242222309	-2.266616106	-1.497140288	-1.551283479	-2.100650072	-2.55064702	-2.313764572
2020	Sierra Gold	Normal	R2	4.029393196	18.76033401	37.59923935	56.55251312	71.63045502	80.40197754	83.74066162	82.94393158	79.3111496	74.06357574	68.1763382	62.56406403	58.14720535	55.65482712	54.82965088	55.09996033	55.88817215	56.60107422	56.48725891	54.72305298	50.48477173	43.08546448	33.81278229	25.35476494	20.44242477	21.67395973	28.682724	38.02785492	46.12786484	49.45399857	46.85250092	40.66766357	33.5152626	28.01107788	25.41346169	24.20147133	22.49479294	18.42482567	11.10539436	2.576102734	-4.582578182	-7.790512562	-5.313846111	1.005545735	8.382111549	14.02842236
2020	Sierra Gold	Normal	R2	101.1894531	111.5918579	123.6462631	134.1098633	139.7398682	139.0825043	134.4496613	128.6336975	124.4386826	123.6921158	125.0183792	126.3738861	125.7072372	121.4318771	114.3049927	105.8376846	97.56059265	90.81293488	85.47299957	80.71595001	75.68959808	69.64334106	62.8968544	56.55109024	51.72652435	49.48112869	49.24006271	48.7722435	45.75283432	37.91558838	25.43175888	12.04292011	1.767980814	-1.381958485	4.069126129	14.33562565	24.9709053	31.53981018	31.18922043	25.74569702	17.91471672	10.3861208	5.283353329	2.27282095	0.376269758	-1.381201863
2020	Sierra Gold	Normal	R2	1.52210331	2.646463394	4.36388588	9.051717758	19.06269455	35.16726685	54.74525833	74.73509216	92.0790863	104.2000427	110.1418381	109.2804031	100.9838409	85.33119202	66.01478577	47.90662384	35.88263702	34.06093216	40.30960464	49.42646027	56.19366074	55.7683754	48.41324234	38.09012222	28.83508492	24.56311417	26.25950241	31.89001465	39.26806641	46.23051453	51.04000092	52.5958786	49.86000061	41.79032516	28.70417023	13.71964455	0.302511156	-8.081484795	-9.434948921	-6.09400177	-1.200330734	2.114233017	1.612902164	-1.152565837	-3.623033524	-3.231164694
2020	Sierra Gold	Normal	R2	110.153244	124.524704	143.337677	161.3640594	173.399231	176.8557281	174.7593536	170.8429718	168.843338	171.1222229	175.4710541	178.7242737	177.7279968	170.1564789	158.051178	144.859787	134.0378265	128.4548492	126.1483994	122.7810287	114.0113678	95.92382813	70.63407135	44.57808685	24.30121994	16.0949192	20.31703949	31.20433617	42.70841599	48.85509872	47.12723923	40.07409668	30.65898895	21.8335228	15.4164896	10.89855289	7.47740984	4.346851349	1.07176137	-1.704912901	-3.137250662	-2.382718325	0.937344432	5.237438679	8.412148476	8.354783058
2020	Sierra Gold	Normal	R2	90.77021027	91.80215454	92.24820709	93.48374176	96.88023376	103.168541	111.7123184	121.69944	132.321701	142.5560455	150.6997223	154.9054413	153.3259583	144.9538269	133.156601	122.7315521	118.4603043	124.2065201	136.0604248	146.3192749	147.2412415	131.8267365	103.0136261	70.89603424	45.73216248	37.40129471	46.68896484	64.98227692	83.2386322	92.52482605	89.40373993	78.4968338	65.05841064	54.32712555	49.14319992	47.34685898	46.16113663	42.8168869	35.56448746	25.70119095	15.09066105	5.592652798	-1.08542335	-3.900218248	-1.968311548	5.575210571
2020	Sierra Gold	Normal	R2	156.5700684	165.6004639	174.7275543	181.9391479	185.2308502	184.1334229	181.4627838	180.4489136	184.3178711	194.7527771	208.2570343	220.2637634	226.2138824	222.6186066	211.5907288	197.0789948	183.0125885	172.8558655	166.1317749	160.421875	153.2959595	142.5191803	128.505127	113.577507	100.1030197	90.37415314	84.94119263	82.55365753	81.87511444	81.57695007	80.56493378	78.10418701	73.47547913	65.97129059	55.4973793	43.22513199	30.49390411	18.63523674	8.773641586	1.396910191	-3.116539717	-4.395922184	-2.311653376	2.228129148	8.042517662	13.9463129
2020	Sierra Gold	Normal	R2	159.9192505	167.558136	175.2234344	181.5254211	185.0822144	185.4103546	183.9756012	182.4820099	182.6414185	185.4039917	189.2315674	192.0625763	191.8432312	187.0822906	179.2806702	170.9197388	164.4613647	161.9885101	162.2911377	162.549881	159.9375	151.880722	139.4039001	126.0977936	115.6195679	111.4740601	113.4707718	117.6145401	119.7344055	115.7023773	103.9217224	86.47930145	65.75102997	44.12454987	23.96015358	7.598603249	-2.627146959	-4.380240917	2.99674654	15.22458839	27.12127113	33.49288559	30.79005432	22.36964989	13.420578	9.139554024
2020	Sierra Gold	Normal	R2	229.8786011	236.9045258	245.9890289	254.9332886	261.5541077	264.7503357	265.7762146	266.1751709	267.4944153	270.5155945	273.4891357	274.1341553	270.1697998	260.0652161	246.18013	232.1399841	221.5740509	217.4983368	217.8976288	218.2879333	214.1696472	201.4454956	181.4947815	159.6499176	141.3175507	131.7129211	130.8950195	133.6376495	134.4646454	127.9818878	113.2092819	95.59644318	81.12031555	75.72661591	81.28681183	91.25053406	98.00878143	93.96429443	75.01199341	47.40617371	19.31129456	-1.116006732	-7.762058258	-3.200234652	7.709024906	20.09866905
2020	Sierra Gold	Normal	R2	165.2376404	173.079483	176.8427277	178.6407471	180.5713501	183.8924408	188.041626	192.2260742	195.6607056	197.6073761	197.5583801	195.0450745	189.5949249	180.9150696	169.6228027	156.632309	142.8655701	129.2601929	116.9452133	107.1551056	101.1126328	99.89995575	102.48983	106.3550186	108.929245	107.7204208	101.9200745	92.46581268	80.36946106	66.66239166	52.61033249	39.87355804	30.13577652	25.07287598	24.95840836	27.18311119	28.77053452	26.75204086	19.51055145	9.440714836	-0.320641279	-6.640591145	-7.299884796	-3.952296734	0.711658418	4.018397808
2020	Yukon Gold	Heat stress	R2	272.9425659	281.0533142	292.3536987	302.9620361	309.0005188	308.0913086	301.0245667	289.002594	273.2315369	255.1792908	237.2063446	221.8625946	211.6901855	208.5163574	210.4086456	214.2138062	216.7806396	215.2644958	209.3735352	200.0639038	188.3035278	175.0700378	161.403595	148.408844	137.1825409	128.7629242	122.6081085	116.5570755	108.3687439	95.85084534	78.99080658	60.9791832	45.26042175	35.26335526	32.33283234	33.48167038	35.18556976	33.92219162	27.54615021	18.01361847	8.02491188	0.286205113	-3.170171499	-3.155519962	-1.234141588	1.036515951
2020	Yukon Gold	Heat stress	R2	262.5432129	266.2422485	268.868988	270.6346741	271.7445679	272.3122559	272.2461243	271.4351196	269.7622986	266.864624	261.5548401	252.4777374	238.2780609	218.3916016	196.381134	177.1550751	165.6179962	165.799408	174.5042572	184.9945068	190.4989166	184.7794495	168.7894745	148.6620483	130.6435089	120.7594833	119.7211609	122.7494965	124.8173752	120.9582443	109.605957	94.16504669	78.43263245	66.19606018	59.25246429	55.27395248	51.41115952	44.82449341	33.92435074	20.83206749	8.356484413	-0.697468638	-4.194780827	-2.818557024	1.995335221	8.813767433
2020	Yukon Gold	Heat stress	R2	-4.263029575	0.014684862	2.795844316	6.198961258	12.32786083	21.9051342	32.70677185	42.1252327	47.55688095	47.46058655	43.83818054	39.41611099	36.92862701	38.52991104	43.38195419	49.67799377	55.60541534	59.44730377	60.24259567	57.39743042	50.32770157	38.63094711	24.45352936	11.77384949	4.608678341	6.77645874	17.23019409	29.91322517	38.53216553	36.89715195	23.80073357	5.342109203	-11.79976177	-20.96991539	-19.08393669	-10.46478081	-0.345125943	6.040064335	5.411243916	0.241068184	-5.933031559	-9.575602531	-8.157075882	-3.412402153	1.80112958	4.625443935
2020	Yukon Gold	Heat stress	R2	-14.16344166	-3.400729656	1.810498834	3.642105103	4.253795147	5.022820473	5.649153233	5.623983383	4.430702209	1.959003568	-0.545474529	-1.558480382	0.444341242	6.524825096	15.32839584	24.70986748	32.53148651	36.882061	37.80547714	36.30069733	33.37450027	30.03170776	27.27324104	26.09806252	27.50122833	32.40162659	39.67713165	46.11771774	48.4118042	43.3142128	30.98016167	16.53752136	5.512596607	3.400126219	12.06054878	25.78678131	37.93404388	41.86145782	33.7113533	17.86239052	0.212751046	-13.34133911	-18.17050934	-15.01622391	-6.035926819	6.617855072
2020	Yukon Gold	Heat stress	R2	286.9827576	281.4364014	277.4360962	274.3404236	271.5138245	268.4144897	264.7251587	260.1579895	254.4211426	247.353653	239.2125397	230.3466034	221.0987854	211.8765106	203.3898926	196.4487	191.8665619	190.1895752	189.793869	187.9911652	182.083374	169.6283112	151.5900116	131.4032135	112.5475845	98.39733887	89.57080078	83.86405182	78.93058014	72.46491241	63.68888474	54.08608627	45.310009	39.0141449	35.87347794	34.54150391	33.4217186	30.91761398	25.9580822	19.022789	10.88241768	2.303109884	-5.830572128	-12.11536884	-15.01132011	-12.97442245
2020	Yukon Gold	Heat stress	R2	298.2259521	296.0746765	292.8195801	288.5830688	283.4991455	277.8581848	272.3001099	267.5097656	264.1720276	262.5986938	261.8652649	260.7893677	258.1906433	253.1758423	246.3731689	238.8971558	231.8643188	226.164566	220.8226318	213.9412994	203.6214905	188.1710663	168.7749023	148.686203	131.2031097	119.4890137	113.3674164	109.2243576	103.2837601	91.83984375	74.51496887	55.8221283	40.65319443	33.88639069	37.3335228	46.4392128	55.8629303	60.26023102	56.19488144	45.86735535	32.51134491	19.3644371	9.095862389	1.972510695	-2.373497486	-4.313807964
2020	Yukon Gold	Heat stress	R2	286.2670288	285.5080261	283.5198975	282.7352295	285.5749512	292.9950562	302.8286133	312.5101318	319.4702759	321.5479126	317.9080811	307.9989624	291.2688599	267.8944702	241.8865509	218.4862976	202.9446869	199.5361023	204.521286	210.2176208	208.9151306	193.5835266	166.3468323	135.9403687	111.2342758	100.7627029	104.7102203	114.6461487	121.7452774	117.3074188	99.01907349	73.92027283	49.78933716	34.38503265	31.27474213	35.34614563	40.40490341	40.25862122	31.22857666	17.04620552	2.815994501	-6.361483097	-6.834496975	-1.078341126	6.804814339	12.71344948
2020	Yukon Gold	Heat stress	R2	193.0769348	190.9179688	187.8483429	187.257309	192.5223389	204.4623871	218.4549408	229.1802521	231.3205109	221.7454224	204.6020203	185.545166	170.2277679	163.1503601	162.7744446	165.6083984	168.1566772	167.2596893	162.4687653	154.680954	144.7971802	133.7145081	122.1874008	110.8765564	100.4387894	91.51919556	84.49526978	79.46523285	76.51166534	75.71131134	76.3908844	76.80289459	75.1100235	69.48273468	59.46064758	47.41542053	36.07416534	28.15619469	25.16987228	25.0063839	24.89675331	22.07005119	14.78269672	5.642665386	-1.589719176	-3.158041239
2020	Yukon Gold	Heat stress	R2	362.3525696	358.1073914	352.2279968	347.9933167	348.6744995	355.4333496	364.9414063	373.2940063	376.5904846	372.2445374	362.0488281	348.7061157	334.9172363	322.8889465	312.2615051	301.8392334	290.4265747	276.9508362	261.3590393	244.1000061	225.6246185	206.3993225	187.0800323	168.4574585	151.3300629	136.4788055	124.3994141	115.2907867	109.3342438	106.6896057	106.2686386	105.1413422	100.244873	88.52031708	69.21928406	46.36684036	24.5857048	8.496636391	0.945008218	-0.464042038	0.909807026	1.701072454	-0.491169363	-4.027248383	-6.19497776	-4.278887749
2020	Yukon Gold	Heat stress	R2	-6.83867836	-1.392895222	2.645207167	5.24311924	6.377254009	6.483213425	6.990519047	9.457665443	15.43495941	25.47075081	36.75987625	45.79600525	49.08060455	44.08586121	33.37379837	21.14901733	11.6258831	8.528531075	11.58500004	18.56043816	27.20632362	35.3542099	41.94698334	46.71658325	49.41839981	49.83124542	48.27301407	45.62602997	42.79412079	40.67915344	39.72010422	39.69384003	40.32449341	41.33229446	42.10543442	41.34265518	37.66067505	29.6722908	17.16609192	3.407228231	-7.700679779	-12.25630951	-7.570868015	3.903658628	18.35621071	31.97330284
2020	Yukon Gold	Heat stress	R2	357.7954407	364.4362488	374.0914917	382.3744202	384.9080505	379.5674133	369.0028687	356.4819336	345.2741394	337.7290955	333.1690369	330.2814331	327.7557373	324.3848877	319.5126038	312.6564331	303.3359375	291.1721497	276.6103821	260.506073	243.7185822	227.1072693	211.5451508	197.9208832	187.1231232	179.9623871	175.3800812	170.3976593	161.9428253	146.9980011	125.3131561	100.6831894	77.22332764	59.03510284	48.11068726	42.05357742	37.92430115	32.78533554	24.75971222	15.09936047	5.63434124	-1.803333879	-5.709673882	-5.974462986	-2.854841232	3.393946648
2020	Yukon Gold	Heat stress	R2	458.230835	451.694519	441.0493164	429.5463257	420.4249878	415.3797913	412.8044739	410.6689148	406.9449463	400.2294312	391.2012329	380.9728394	370.652771	361.1757813	352.5820618	344.611084	337.0061035	329.4440918	321.0765686	310.7855225	297.4588318	280.0820007	259.0038147	235.5632935	211.1151276	187.0081024	164.3370972	143.9411469	126.6456223	113.2582855	103.4834061	95.42759705	87.06075287	76.37033081	62.6231041	47.75966263	34.05262756	23.77267647	18.17680359	15.51224613	13.47936058	9.772646904	2.904393196	-5.168296337	-11.56934357	-13.42877007
2020	Yukon Gold	Heat stress	R2	158.7298431	165.0618896	173.2080994	181.0590057	186.5109863	188.5893402	188.733429	188.6853333	190.1930084	194.1625977	198.7307281	201.4539337	199.8907318	192.3281097	180.8558197	168.7901917	159.4533539	155.651886	155.9520874	156.8303986	154.7574615	146.4675293	132.394104	115.6249771	99.31239319	86.51290131	78.10139465	72.69692993	68.81697083	64.98877716	60.35872269	54.98531342	48.99149704	42.50607681	35.63833618	28.45067406	21.00354004	13.36128807	5.857805729	-0.348801285	-3.9519701	-3.644825697	1.456834674	10.42766285	21.86952782	34.38225937
2020	Russet Burbank	Normal	R2	180.3119049	186.6953125	190.2908478	190.6087952	187.6008148	182.392395	176.296524	170.6281738	166.2315826	162.0427704	156.5075684	148.065918	135.6890106	121.7562714	110.0084	104.192009	107.5067978	117.4181061	127.9654999	133.1436157	127.2752075	110.5580368	88.31095886	66.01885223	49.08063889	39.91088486	37.19562531	39.39825058	44.97237778	52.24663162	59.31721115	64.25101471	65.12274933	60.83136368	52.37148285	41.06391525	28.2353344	15.31787014	4.163582325	-3.279767513	-5.068133831	0.077575199	9.888993263	20.9495945	29.83698654	33.56628036
2020	Russet Burbank	Normal	R2	152.621994	162.4806671	169.7161255	171.3231506	165.921524	156.4005432	146.3370361	139.307785	137.8896332	140.5656128	144.7758179	147.9447479	147.9265137	145.2510681	141.5186615	138.3451691	137.1394043	137.2672882	136.8759003	134.0889435	127.1511917	116.4207077	104.0992966	92.43565369	83.64720154	78.3732605	75.29610443	72.9730072	69.97296906	65.44312286	59.5696373	52.64417267	44.95838547	36.83517838	28.68338776	20.93920326	14.01927567	8.277760506	3.756309986	0.434078574	-1.698087215	-2.711842537	-2.885344267	-2.562255859	-2.096977711	-1.745365262
2020	Russet Burbank	Normal	R2	172.8966217	199.6369476	223.4910431	238.1706543	240.3757935	234.5994873	226.6042328	222.1369629	225.1242371	231.9458008	237.0594788	234.9035797	221.0336151	198.1144409	171.6703033	147.2293701	129.9291534	120.8564224	118.6799393	122.0333252	129.5150452	139.1649933	148.5425415	155.1758575	156.6555939	152.2208405	143.16539	130.9236298	116.922142	102.5484772	89.1042099	77.89485168	70.21025848	66.23484802	63.28973389	58.26634979	48.05223083	31.20677567	12.39485836	-2.312400818	-6.855597496	3.20788455	23.77129173	47.9228363	68.75054932	80.15493774
2020	Russet Burbank	Normal	R2	243.0428925	251.5476074	256.5972595	256.1797791	249.6131744	239.690033	229.7596283	223.1712036	222.1567993	224.3371735	226.151413	224.0386047	215.1468201	201.2237549	185.8510895	172.616333	164.7398376	161.5884399	160.2203522	157.6645203	151.1061401	140.56633	128.5330048	117.5722198	110.1875076	106.5054703	103.7073898	98.78704071	88.76359558	73.10935211	55.63449097	40.59451675	32.2410202	32.50918961	37.48460007	42.32509232	42.19827652	33.95535278	20.61549759	6.608032703	-3.635760546	-6.551576614	-3.107084036	4.243692398	13.05149174	21.06155968
2020	Russet Burbank	Normal	R2	223.6383209	225.3973389	223.4500732	217.3644714	207.5150757	196.3975677	186.841568	181.6786652	182.7912598	188.1456909	194.7063751	199.4338074	199.8451385	197.0727234	193.6786346	192.2366638	194.8967438	199.3498688	200.6326904	193.7428131	174.0548248	143.8124084	111.2241135	84.69576263	72.43003082	75.53195953	86.27062988	96.360466	97.56859589	86.27934265	67.04306793	45.25775528	26.31360245	13.81368351	6.827873707	3.71901679	2.851692915	2.79647851	2.880717278	2.612405777	1.49074018	-0.814073384	-3.751421928	-6.48521471	-8.178058624	-8.101679802
2020	Russet Burbank	Normal	R2	230.0398254	237.7878113	243.4800568	245.4374084	242.9084625	237.5675659	231.4797058	226.7059479	224.5905914	223.5072174	221.071579	214.8955536	203.2296448	188.4591827	174.6256866	165.7707214	165.361618	170.8305511	176.0003052	174.6448517	160.9541779	136.6026459	109.7782974	88.88399506	82.1214447	90.64157104	106.817955	122.4773026	129.4912262	123.8387909	108.7705231	88.28304291	66.37688446	46.18344498	28.66028214	14.4133997	4.058562756	-1.913461208	-3.455153942	-0.61405164	6.559357643	17.63993073	30.23576164	41.3045578	47.80988312	47.27389145
2020	Russet Burbank	Normal	R2	105.9111557	108.6346664	110.6955032	112.2275696	113.3921051	114.4089508	115.5155258	116.9414368	118.6155014	119.2126465	117.0796509	110.5711365	98.61200714	83.86936951	70.5083847	62.69028854	64.08414459	73.08947754	84.96128082	94.91744995	98.38874817	94.76885223	86.9006424	77.73638153	70.1697464	65.06509399	60.76336288	55.44142532	47.29568481	35.87409973	23.13088608	11.26244831	2.467139721	-1.826215386	-2.132046461	0.738892853	5.966644764	12.65698528	19.60119247	25.53195	29.17218018	29.62370872	27.93562698	25.80546188	24.91902542	26.65158081
2020	Russet Burbank	Normal	R2	-5.064394474	8.484113693	18.79171371	21.43387222	14.66720772	3.748332977	-4.939401627	-5.009326935	7.703796864	28.25684166	49.35361099	63.70331955	65.23783875	55.84606552	40.58682632	24.53456688	12.38092613	4.865644455	0.367866576	-2.772250414	-6.089757919	-8.89607048	-8.570812225	-2.428175449	12.10702705	33.44042206	54.78940582	69.05426025	69.18604279	53.4776268	29.67693901	6.496767998	-7.350484848	-6.932800293	3.124987602	16.70577049	27.68820572	31.58358383	29.86413383	25.36926651	20.93253899	18.81914902	18.29428864	17.64268494	15.14906883	9.45167923
2020	Russet Burbank	Normal	R2	137.3160553	149.4688263	160.6622925	166.6017456	164.9787598	158.6626434	151.3566895	146.7603149	147.5357819	152.0504761	157.5643158	161.3450623	161.0823669	157.2607574	151.4721985	145.3125916	140.2235107	135.9766235	131.3591919	125.1409454	116.1677551	104.7386246	92.40255737	80.75348663	71.36579895	65.00724792	61.46512222	60.4563942	61.69217682	64.18045807	65.68313599	63.83123779	56.25971222	42.26951599	25.36472893	9.71935463	-0.502366364	-2.524868727	1.343576908	7.62528944	12.84828091	14.2611866	12.94076824	11.2079277	11.38356781	15.47804356
2020	Russet Burbank	Normal	R2	194.4554443	188.4210663	181.6236572	176.204895	173.4645996	172.5151062	172.1074677	171.000473	168.2010345	163.7570038	157.9878082	151.2069244	143.7962341	136.5419312	130.4000854	126.3248672	125.0672684	125.2689438	124.3059082	119.5424576	108.5206299	92.09300232	73.98519897	58.02441025	47.94797897	44.49716187	44.69055176	45.30846024	43.15464401	36.74964523	27.66870499	17.79369736	9.008452415	2.673362255	-1.169540405	-2.691045284	-2.055652618	0.447953939	4.080529213	8.006901741	11.383111	13.47237682	14.06135941	13.11054707	10.58042526	6.540857792
2020	COTX09022-3RuRE/Y	Heat stress	R3	162.3249817	173.4481812	183.7402954	191.4285126	194.798584	193.9761505	191.1844635	188.7561646	189.0082855	192.6601868	197.6812286	201.7712402	202.6300659	199.1997223	193.6292419	188.5833282	186.7305603	189.6887207	194.8764038	198.6614075	197.4154358	188.3109894	173.4814911	156.9509888	142.7435455	134.4613037	131.6166382	131.4523163	131.1877289	128.2023773	122.4929733	116.1226349	111.2013474	109.7844086	111.7122879	114.4074631	115.1635208	111.2857666	101.5482407	86.93984985	68.6643219	47.91368484	26.7080822	8.817658424	-1.75306654	-1.007385612
2020	COTX09022-3RuRE/Y	Heat stress	R3	-2.174829483	3.871172667	14.2302103	26.17926025	37.04585266	45.36845398	51.09959793	54.25822067	54.87498093	53.5664711	51.96881104	51.80406952	54.80992889	61.63814545	70.17874146	77.86863708	82.14081573	81.11968994	75.65232086	67.26937103	57.5053978	47.86762238	39.71482086	34.34327698	33.05708313	36.88689804	44.29697037	52.31404877	57.95707321	58.44028854	54.18107605	48.12024307	43.27672958	42.57962799	46.41506577	52.3527565	57.81398392	60.23174667	58.24217224	52.32904053	43.12066269	31.2609787	17.97986031	5.776714325	-2.688895941	-4.75725174
2020	COTX09022-3RuRE/Y	Heat stress	R3	2.28237462	22.88055038	45.20448685	63.66354752	72.82333374	71.69086456	64.34345245	55.13188171	48.37955475	46.35130692	47.78461456	51.05759048	54.56005478	57.23652267	59.48073196	61.93249893	65.21603394	69.56099701	73.56424713	75.40859222	73.28462219	65.84779358	54.63246918	42.26284409	31.37093353	24.33093834	21.09518433	20.26443291	20.43163872	20.23271751	19.09265518	17.04580688	14.16168499	10.50589752	6.433115482	2.61831975	-0.248035356	-1.487810612	-1.055687785	0.117512293	1.023170233	0.656547427	-1.280347705	-3.546582222	-4.693724632	-3.287792444
2020	COTX09022-3RuRE/Y	Heat stress	R3	-4.867579937	4.340514183	16.47584152	28.47243118	37.34218979	42.19857788	44.58475494	46.16887283	48.61907959	52.77150345	58.06382751	63.79701233	69.26031494	73.68437958	76.07720947	75.4311676	70.72692108	61.58573532	50.17186356	39.27064896	31.68695641	29.61238289	31.54320335	34.57335281	35.79286194	32.61206818	25.4569397	16.43312836	7.673632145	1.233322382	-1.899406791	-1.603525996	2.21902132	9.627585411	19.31390381	28.45005417	34.14170456	33.52578354	26.22748566	15.7235775	5.807232857	0.271620154	1.00364542	5.839310646	12.06749249	16.99263382
2020	COTX09022-3RuRE/Y	Heat stress	R3	3.524856806	31.07491875	57.78780746	77.71697998	87.25963593	88.32860565	83.61016083	75.78664398	67.11465454	58.24919128	49.47809219	41.09309006	33.56560516	28.47643661	27.7891922	33.47138977	46.99444962	65.31417084	82.95275116	94.40115356	94.56438446	84.58184052	70.49134827	58.45574188	54.44643021	58.86844254	65.85725403	69.22413635	62.85066605	45.3957634	23.12772751	3.002355576	-8.044261932	-6.670016289	2.289606571	12.86819935	19.09921265	17.14095879	10.00722218	2.129755974	-2.075437546	0.729143679	8.8266325	19.01964188	28.10683823	33.3478241
2020	COTX09022-3RuRE/Y	Heat stress	R3	-0.220988825	15.26391029	31.55357552	45.88245773	55.52407074	59.83396149	61.30439758	62.68154526	66.69985962	74.62504578	84.35951996	93.34086609	99.00665283	99.62258911	96.38796234	91.12708282	85.6759491	81.54637146	78.46108246	75.54124451	71.8963089	66.82324219	61.03694916	55.99064255	53.13752365	53.7862587	57.2181778	61.22242355	63.55688477	62.04585266	56.1151886	46.85481644	35.44059372	23.05228424	11.404809	2.974807978	0.305153787	5.918475628	19.77856445	36.62263107	50.53944397	55.62559509	48.58703995	33.58286285	16.11981201	1.704621792
2020	Russet Burbank	Normal	R3	52.45184708	86.65467834	119.3280792	142.8059998	149.5337219	138.3901062	117.8594742	97.21523285	85.71711731	88.11312866	98.90517426	111.1654816	117.9740982	114.6962128	104.7770996	93.43741608	85.8997879	86.15440369	91.50591278	96.97380066	97.58929443	89.07889557	73.22188568	54.86194992	38.87015915	29.81287384	28.07677269	30.97041321	35.73984528	39.67409515	41.26140213	40.22829056	36.36378098	29.46861839	20.1951046	10.42991924	2.157397032	-2.645938396	-3.126611471	-0.724114954	2.840808392	5.847415924	7.084729671	6.800757885	5.501319885	3.698094606
2020	Russet Burbank	Normal	R3	229.7240448	240.5510406	248.271286	251.1467438	247.488205	237.6220398	224.9156952	212.9807281	205.4189301	203.9141388	205.7653961	207.6663208	206.3085175	199.528183	189.1868744	178.030899	168.8085785	163.6880646	161.7106476	160.8491821	159.0746307	154.5962067	147.6465454	139.4798126	131.3638	124.4530487	118.3884048	111.6955032	102.8745728	90.50983429	75.14448547	59.36664581	45.86210632	37.26976013	34.10937881	33.80307007	33.5327034	30.48601723	23.38980103	14.11538601	4.913003922	-1.961253881	-5.051960945	-5.197861195	-3.638445377	-1.615389585
2020	Russet Burbank	Normal	R3	187.7766266	194.775528	202.0696411	207.9088593	210.5664825	209.6654205	206.8305817	203.8547974	202.530899	203.5150299	204.9086304	204.4518127	199.8846588	189.832077	176.0107269	160.8247833	146.67453	135.6184082	127.8164597	122.7861557	120.0468826	119.1004791	119.325737	120.0350113	120.5426559	120.1493073	118.0267258	113.2411957	104.8590012	92.00891876	75.3197403	56.98664093	39.27708435	24.4350872	13.53279114	5.931398869	0.861256778	-2.451246738	-4.361812115	-4.375754356	-1.901268482	3.660696745	12.19092751	21.50892067	29.06677055	32.31461716
2020	Russet Burbank	Normal	R3	107.4882507	119.2760773	131.002655	140.360733	145.0723267	144.9141998	142.7138214	141.5506744	144.5022583	152.5250092	161.7706146	167.7209015	165.8576813	153.5279846	134.6276703	114.4979401	98.47799683	90.8289566	89.91738129	92.11375427	93.7807312	91.64427185	85.50452423	76.7183075	66.65608215	56.63365173	47.21679688	38.41271591	30.2227459	22.66580009	16.31938362	12.32936668	11.87286472	16.08988762	24.29622078	33.15335846	39.10599899	38.61836624	30.43984032	17.98582268	5.238119125	-3.81560874	-6.662305355	-5.001418114	-1.28249979	2.044573545
2020	Russet Burbank	Normal	R3	322.1037598	328.770874	328.6812134	323.465332	314.7460327	304.1304932	293.1965027	283.5180664	276.6651917	273.282135	271.901886	270.7682495	268.1231995	262.761322	255.4304657	247.3119507	239.5813141	233.0292969	226.3255463	217.4151154	204.246933	185.2758331	163.2925415	143.2928925	130.2883148	128.7746735	136.1501007	144.5901184	146.1569672	133.2527008	106.8009033	76.59034729	52.81412506	45.51103592	56.50697708	75.66105652	91.88902283	94.14176941	77.61239624	50.22445679	21.45229149	0.770238101	-5.730174541	-1.697319031	7.491399288	16.45540047
2020	Russet Burbank	Normal	R3	104.0247574	115.6895905	129.5765381	141.0778809	145.6542511	142.4713593	136.2378693	132.1175537	135.260498	147.4847412	163.0126495	175.017746	176.6754913	163.8625488	141.9770355	118.5147552	100.9656296	95.2980957	99.14272308	107.298027	114.5605774	116.2328033	111.9179077	103.4027023	92.49156952	80.9420166	69.90022278	60.04556274	52.05937576	46.5917511	43.73417664	42.98830032	43.83037567	45.74057388	48.24202347	50.94574356	53.45690155	55.38456345	56.06045914	54.24209595	48.62252045	37.89284515	22.25783157	6.279679775	-4.70597887	-5.363512516
2020	Russet Burbank	Normal	R3	130.0552521	140.8739777	154.9236145	167.2988434	173.1549683	171.0202637	164.4894562	157.561554	154.2336121	156.6335449	162.6431885	169.552536	174.6555634	175.886795	173.4561768	168.0756378	160.4511871	151.247879	140.8611755	129.6006622	117.7739334	105.7725754	94.69325256	85.9822464	81.09558868	81.26667023	84.61364746	86.97926331	84.14770508	72.10429382	51.59609604	28.33696365	8.265356064	-2.750573635	-2.819237709	4.165960312	13.85304737	21.90096092	25.60706711	25.6222477	23.00559044	18.81227112	13.95489407	8.920275688	4.121018887	-0.034423281
2020	Russet Burbank	Normal	R3	0.505940259	1.172101498	0.205204725	-0.567156196	0.666904449	5.152947426	13.28454876	25.40325928	41.8229866	61.43186188	79.82894135	92.16798401	93.59492493	81.70491791	62.69078827	44.64377594	35.65513992	41.79659653	58.13596344	76.00276947	86.72654724	82.78527832	66.57488251	45.51084518	27.0515976	18.15558243	18.94139481	24.48075294	29.75163078	29.88433838	24.13419151	16.03384781	9.326903343	7.690546513	11.85665321	18.26413155	23.01595306	22.22680664	14.53091049	3.699205399	-5.864773273	-9.765824318	-5.646083832	2.995885611	11.60464191	15.63999844
2020	Russet Burbank	Normal	R3	87.71270752	95.81058502	105.4658203	113.8805771	118.2999802	118.2230682	116.5219193	116.3440094	120.8328934	131.0286407	143.1939392	152.9313507	155.8395081	149.2123718	136.2931366	121.6413574	109.8127213	104.2613373	102.4178848	99.67787933	91.42512512	73.84224701	49.87749863	25.90491486	8.335641861	3.076915026	9.156887054	20.54581642	31.0925045	34.8405304	30.5971489	22.10905838	13.35929585	8.280110359	8.344286919	11.43039322	15.13136005	17.04744911	15.71446419	11.58227444	5.339028835	-2.331340313	-10.44132423	-17.11194801	-20.30636597	-17.98194504
2020	Russet Burbank	Normal	R3	176.1352386	189.5456543	203.6951447	214.5558167	218.1603699	213.6157074	204.6439362	195.3461304	189.8115997	189.9831848	192.9170074	194.9855804	192.5692596	183.2436981	168.8286743	152.0717163	135.7203522	122.1725006	111.9022446	104.7332993	100.4854355	98.84173584	98.24504089	96.52295685	91.49526215	81.18293762	66.45458984	50.26673889	35.61885834	25.44011688	20.8296032	20.98796654	25.02211189	32.03112411	40.40120316	47.47948456	50.53498077	46.8503685	35.81771088	21.14546967	7.065545559	-2.192112446	-3.868132114	0.578846931	8.933369637	18.97421074
2020	Russet Burbank	Normal	R3	207.8864441	217.9910126	228.7551422	239.103302	247.9658813	254.712677	259.369751	262.0178223	262.7396545	261.5397644	258.2528076	252.6881104	244.6568146	234.2514343	222.5526886	210.8620605	200.4750977	192.3143768	185.2067261	177.2739258	166.6377106	151.7987671	134.5058136	118.1559982	106.1562424	101.5911942	102.9732513	105.4671402	104.1594696	94.31848145	75.74368286	52.93378448	30.60820389	13.44339561	3.666588783	-0.04185861	0.709350228	4.317339897	9.137804031	13.44530964	15.50831127	13.59331226	7.150407791	-0.98554033	-7.366332054	-8.550919533
2020	Russet Burbank	Heat stress	R3	148.1066284	149.8088226	153.3248291	159.428421	168.8855438	181.1691589	193.8421173	204.3109894	209.9823456	209.2705688	202.8595886	191.7653351	176.9881592	159.9658661	143.6441193	131.3005524	126.2206726	130.5532379	140.3298035	149.499939	152.0131836	142.780014	124.9687195	105.9390106	93.07401276	93.12406158	103.8082275	116.2283936	121.3419266	110.4518814	83.56639099	49.74243164	18.45687866	-0.928606272	-4.900029182	1.531502724	12.6801548	22.87564659	28.42221451	29.66902351	27.45741844	22.62679672	16.26459694	10.15943718	6.228835583	6.386405945
2020	Russet Burbank	Heat stress	R3	150.9497681	156.0568695	163.4747314	170.7259979	175.3607178	176.4484406	175.3302002	173.5325928	172.5822144	173.2087402	174.325531	174.5938873	172.6810608	167.7425232	160.6876831	152.8009491	145.3725586	139.3783417	134.0929108	128.2069397	120.4169159	109.6732635	97.16077423	85.19901276	76.10947418	72.03594208	72.5714035	75.43972015	78.32176971	78.95508575	76.62210083	72.19512177	66.6245575	60.8471489	55.1765976	49.01448822	41.69404984	32.55046082	21.71773911	10.93730831	2.159587145	-2.674774647	-2.4784863	1.367761612	7.040574074	12.72028732
2020	Russet Burbank	Heat stress	R3	177.1264648	186.8555145	197.8130493	206.9829712	211.3920898	209.9754333	204.5313263	197.0866089	189.6719971	183.630722	178.7435455	174.5782928	170.7028198	166.6888885	162.1531372	156.7122803	149.9888153	141.7400818	132.4967651	123.0435562	114.1709213	106.5951691	100.419281	95.43377686	91.42913818	88.16854095	85.10068512	81.43403625	76.3770752	69.17146301	60.04130173	50.22240448	40.99941635	33.63940048	28.46215439	24.40856934	20.31211853	15.00822449	8.21903038	1.467458725	-3.504815578	-4.957868099	-2.074494123	3.294071436	8.818659782	12.17140675
2020	Russet Burbank	Heat stress	R3	1.768478155	2.854648352	0.666595221	-1.75029707	-1.386020899	2.853866339	9.192973137	15.61799335	20.12522125	21.49219894	20.29920769	17.37652397	13.54856491	9.618267059	6.296766758	4.275671005	4.240725994	6.610100746	10.29610443	13.70323372	15.23598576	13.54690456	9.407674789	4.675916672	1.207299948	0.712891638	2.797966719	5.524430752	6.914433002	5.085661888	0.411665261	-4.394188881	-6.499231815	-3.129960537	5.91095829	17.04071808	26.3817749	30.0722065	26.42001343	18.16874504	8.604920387	1.011146545	-2.191351175	-1.065832376	3.887457609	12.15865803
2020	Russet Burbank	Heat stress	R3	84.48999023	86.05914307	85.13751221	83.88641357	84.43785095	87.39453888	91.0681839	93.58493042	93.07093811	88.59570313	81.36156464	72.8755188	64.63677979	58.21289444	55.39798737	58.0291481	67.94736481	85.92919159	106.9367142	123.9593582	129.9865723	119.1249542	95.10223389	66.51331329	41.99214554	29.5867691	29.10106468	34.29790497	38.80148315	36.44694138	26.40144539	13.36341	2.28906703	-1.929806948	2.149458408	10.95618629	20.5189209	26.87975502	27.80147743	24.56446266	18.87486458	12.44273949	6.63830471	1.851306677	-1.694631934	-3.780127525
2020	Russet Burbank	Heat stress	R3	5.08989954	20.48532295	36.59771347	49.38036728	54.85103607	52.56066895	47.34732819	44.48266983	49.23053741	63.50321198	81.60164642	96.77404785	102.2647476	93.84538269	76.18996429	55.92756653	39.68921661	32.87157059	34.13300323	39.83892441	46.3605957	50.43451309	51.96124268	52.44290543	53.4031105	56.20726776	60.20710373	63.25630951	63.18318176	57.89804459	47.50068283	34.35454178	20.93636131	9.701388359	2.220105886	-1.22033453	-0.434791476	4.750338078	13.32691288	21.85992432	26.61721611	23.8705368	12.36819172	-2.039942265	-12.23239136	-11.08648872
2020	Russet Burbank	Heat stress	R3	166.3740692	173.267807	179.1601257	183.0090027	183.7861023	181.3596039	176.9531097	171.8996277	167.5223694	164.2480927	160.4332275	154.1510162	143.4766235	127.6864166	110.3047943	95.78780365	88.58757019	91.89256287	101.9810944	112.7760086	118.2020874	113.0630341	99.67427063	84.15979767	72.67488861	70.90995789	78.04760742	88.5067749	96.58919525	96.78413391	88.1062088	74.26928711	59.20792007	46.819561	39.07196808	35.11845398	33.89357376	34.32603073	35.36990738	36.02812576	35.30555725	32.2070694	26.26488113	18.51511192	10.2653656	2.823248863
2020	Russet Burbank	Heat stress	R3	-1.203874469	24.4695034	53.77611542	78.11090851	88.98213196	84.00737762	69.93708038	54.25992966	44.46854782	44.78991318	52.03694534	61.99913025	70.45813751	74.34017181	74.5675354	72.93750763	71.24740601	70.81794739	70.3331604	67.57080078	60.32426453	46.87522125	29.74752808	13.62520123	3.211788654	2.82392931	11.47266197	24.28536606	36.29159927	42.68107605	42.54976273	39.03268433	35.46408844	35.11962509	38.70463562	43.15102005	45.09771347	41.20317841	30.3836937	16.19616127	2.759982109	-5.805602551	-6.987125397	-2.867174625	3.64567399	9.647615433
2020	Russet Burbank	Heat stress	R3	49.04607773	46.3073082	41.08364105	33.49862671	23.71095276	12.96526146	4.166341305	0.347889215	4.535770893	17.42737961	34.41043854	50.13411713	59.24759674	58.31801987	50.64690399	41.01623535	34.20409775	33.96513367	38.40555191	43.71749496	46.08529663	42.33781052	34.73750305	28.30854797	28.0907402	38.62778854	57.31105804	76.32097626	87.70514679	83.83149719	64.71639252	38.34495163	13.07336998	-2.839795828	-6.36239481	-2.058894634	4.914256096	9.401174545	8.530108452	4.03839159	-1.754845738	-6.543031693	-8.542476654	-7.494706154	-3.415777206	3.680700541
2020	Russet Burbank	Heat stress	R3	5.745008469	19.46466827	34.5866127	48.35102081	58.02931595	62.78159332	64.59608459	65.68756104	68.26887512	73.55870056	80.51792145	87.7890625	94.02049255	98.07935333	99.6218338	98.4759903	94.46794891	87.57420349	78.55252075	68.43017578	58.24031067	48.99850082	41.64414215	37.06974411	36.17369843	39.69812393	46.28163528	53.02183914	56.97921371	55.32948685	48.07260132	38.15185547	28.64922333	22.60370827	21.10509682	22.39551926	24.49053955	25.41353798	23.88320541	20.04596901	14.22403622	6.73961401	-1.562046528	-8.333269119	-10.95638943	-6.811067104
2020	Vanguard Russet	Normal	R3	0.533226848	1.148059368	1.707950711	4.14977932	10.39409161	20.99708366	34.47174072	49.16307831	63.42392731	75.85321045	85.65531921	92.10495758	94.48073578	92.44799042	87.04312897	79.60336304	71.46590424	63.67887878	55.68888092	46.41123199	34.7534523	20.068367	5.521306992	-3.792710304	-2.762822151	13.14084911	40.32014084	69.22783661	90.17609406	93.82862091	79.54055023	55.7256012	31.20373535	14.69727039	9.643359184	11.77993965	16.22776031	18.13491631	14.87996674	8.435224533	1.331596732	-3.900089979	-5.283778191	-2.400863171	4.883703709	16.70165062
2020	Vanguard Russet	Normal	R3	90.35414124	90.55548096	91.55604553	92.5850296	92.87941742	92.09124756	90.49462891	88.41444397	86.17753601	84.06288147	82.25279236	80.91297913	80.21109772	80.10582733	79.82439423	78.43484497	75.00327301	68.90926361	61.23941422	53.65747833	47.83013916	45.23462296	45.7387886	48.39213181	52.23828506	56.33943558	59.99313354	62.66976547	63.84461594	63.00466919	59.93966293	54.75084686	47.55314255	38.47222519	28.14449883	17.94562912	9.312809944	3.673463345	1.571226597	1.733236909	2.668390751	2.882003069	1.607012153	0.160394847	0.234552145	3.517833948
2020	Vanguard Russet	Normal	R3	199.8662872	204.7979279	204.9913635	201.0278473	193.508194	183.8632813	174.7778778	169.036377	169.4153748	176.6191864	186.6274872	194.7676697	196.3690186	188.4659576	174.10849	157.664978	143.5116425	135.0129242	130.0274506	124.5485916	114.569725	96.77758789	73.79055786	51.24459076	34.79516983	29.65246773	34.76298523	44.48534012	53.07266617	54.97146988	49.35286331	40.30982971	32.16191864	29.17008591	32.44684601	38.5148735	43.53747177	43.6916008	37.26752472	26.87970352	15.66604996	6.764471531	2.182016134	0.65620178	0.342475653	-0.598028123
2020	Vanguard Russet	Normal	R3	-3.950475693	25.72706985	54.72240448	75.38847351	80.18759918	67.65241241	45.37805176	21.70964432	4.980606556	0.125623688	4.390713215	13.93147087	24.92199326	34.26268387	41.46331406	46.61569595	49.79991913	51.07653809	50.32252121	47.364048	42.01558685	34.25956726	25.41045761	17.458498	12.40175056	12.07030296	16.04815102	22.24741554	28.55287361	32.88836288	34.26366043	32.81745529	28.73529434	22.21837044	14.02645493	5.735733986	-1.011539936	-4.578297138	-4.378082275	-1.932430744	0.965085387	2.525451183	1.674235106	-0.655924916	-3.157891035	-4.536004543
2020	Vanguard Russet	Normal	R3	144.7746582	151.0017853	165.6169891	183.883316	201.0716553	212.9333496	218.7704926	219.4047546	215.6734009	208.4566956	199.1270447	189.4084625	181.0132141	175.6028137	173.3348236	172.9137268	172.9892883	172.2034912	169.545929	164.5023193	156.5779266	145.2975159	131.0725708	116.1700745	103.1108932	94.40026093	91.37545776	91.67063904	92.20511627	89.90599823	82.34884644	70.20687866	55.04393005	38.42384338	21.92998314	7.333220959	-3.525259018	-8.804069519	-6.972986221	0.317290038	9.508024216	17.0134716	19.45489693	16.68013382	11.20106983	5.59600544
2020	Vanguard Russet	Normal	R3	6.98619318	23.34573364	44.65595245	65.25424957	79.48192596	82.74668884	78.10469818	71.91677856	70.56719971	79.76837158	97.22877502	115.3717575	126.5229797	123.3636093	106.4419632	84.0446701	64.77474976	57.10631943	63.06427383	75.40398407	86.16596222	87.41418457	75.72822571	57.21110535	39.17288589	28.92361832	30.98429489	41.17277908	53.62725449	62.47027206	63.18766403	57.60121155	49.36080551	42.11634445	39.01382065	39.71875763	42.43183136	45.34200668	46.71636963	45.6813736	41.87520218	34.93994141	24.61532974	12.21142197	0.342960626	-8.340176582
2020	Vanguard Russet	Normal	R3	-0.071181707	1.291374922	3.233959198	6.587085247	12.17946053	20.57886124	30.48489952	39.78664398	46.36827087	48.27412415	45.43233109	39.02297211	30.247612	20.31953621	10.76453018	3.415015459	0.113962241	2.660565138	10.70910645	20.83511734	29.37373924	32.67280579	29.28230286	22.38795662	15.7663126	13.19001293	16.84283066	23.93490791	30.7066555	33.40142059	29.33090401	20.7853241	11.50119019	5.213055611	4.972555161	9.099345207	13.91552448	15.73509026	11.31539822	2.055403948	-7.885311604	-14.31007957	-13.26381683	-4.838620663	7.559262276	20.42783356
2020	Vanguard Russet	Normal	R3	161.1609955	168.3221436	174.9299622	179.6812592	181.2747955	178.690567	172.9281158	165.858078	159.3608398	155.1429901	152.9052277	151.0220795	147.8388062	141.7729034	132.7848511	122.3429337	111.9798965	103.2167511	96.93000793	93.08403778	91.56314087	92.25553131	94.64317322	97.35449982	98.91054535	97.83232117	93.22093964	85.98023224	77.36363983	68.62460327	60.90329361	54.77932358	50.67996597	49.02858734	50.00636673	52.13041687	53.20692444	51.04596329	43.73692322	32.32035828	19.58876991	8.363965034	1.319310188	-1.283938527	-1.155152321	-0.065835558
2020	Vanguard Russet	Normal	R3	0.873465359	3.25526619	7.638524055	13.70655441	21.13955116	29.46634293	37.10345459	41.98693848	42.05284882	35.52434921	24.11190796	11.83166122	2.740753412	0.733088195	6.035869598	15.28808022	24.97436333	31.62135315	33.64044952	32.1618042	28.52455521	24.06685638	19.86807823	16.45973969	14.30597496	13.87189579	15.35796642	18.1443367	21.45197678	24.50185966	26.58722115	27.34406853	26.50509644	23.80494308	19.11204338	13.2274456	7.346730232	2.666453838	0.254111707	-0.160352513	0.353971362	0.720182896	-0.079163305	-2.04314208	-4.335772038	-6.094945431
2020	Vanguard Russet	Normal	R3	-3.715971947	4.360264778	16.01762581	27.27371979	34.15370941	33.4210434	27.15556908	19.74183464	15.5741396	18.62100983	27.74159622	38.41809464	46.06629181	46.29925156	38.98587799	28.1669693	18.06299973	12.83390045	13.73139954	17.82167625	21.8506012	22.57575989	18.44419098	11.48692226	4.180287361	-0.995712876	-2.417465925	-1.135057569	1.284537077	3.2746737	3.709689856	3.529273033	4.273410797	7.476894855	14.22800064	22.49365997	28.93221283	30.19223213	23.41057205	10.81197643	-2.35537076	-10.79432297	-9.542488098	0.9106583	15.61555576	29.49213028
2020	Vanguard Russet	Normal	R3	7.971905708	21.06501961	38.76667023	57.04672241	71.8691864	79.79766846	81.6301651	80.00060272	77.55462646	76.66249084	76.46008301	73.93093109	66.02342224	49.91054535	27.69107246	6.297756672	-7.131934643	-5.592447758	11.57964325	35.91862869	58.2559967	69.44863129	65.01551819	50.30572891	31.90856552	16.41723633	8.557764053	7.243169785	10.24733734	15.34391212	20.47018051	24.33296013	25.85586548	23.96837044	17.90463448	9.04725647	-0.321301579	-7.910905838	-11.64821053	-11.63896561	-9.287796974	-6.01687336	-3.178761959	-1.155147076	0.485947609	2.190597057
2020	Sierra Gold	Heat stress	R3	-6.483941555	5.658511162	24.68181038	43.9029808	56.6348114	57.36587524	48.97536087	37.97919083	30.9167099	33.72571182	45.34788895	60.05696869	72.05636597	75.77214813	70.4624176	60.14699554	49.05273438	41.34007645	38.40775299	37.66230011	36.22119522	31.19800568	21.7883358	11.5393486	4.56461525	4.969626427	14.85070515	30.04884338	45.18208313	54.86066055	54.97605515	47.31037521	35.37229156	22.66265488	12.30732918	4.857949734	-0.216158643	-3.458513021	-5.369692326	-5.953048229	-4.936692715	-2.046746492	2.972757101	9.753377914	17.44563103	25.17251587
2020	Sierra Gold	Heat stress	R3	172.1341858	178.0485992	187.5379639	197.8024597	206.0501099	209.8229065	209.0847168	204.8521729	198.1438141	189.9684448	181.1668854	172.4686432	164.6071167	158.2981262	154.0192108	152.0037994	152.4794312	155.6502075	160.5971832	164.7998505	165.6068726	160.3824921	148.4089661	133.0192719	118.0620804	107.3860168	103.2635498	103.0608902	103.1852875	100.0478592	91.01483917	77.92314148	63.89874649	52.07154465	45.13782883	42.81147766	43.5446434	45.78361893	47.99032974	48.78684235	46.89289856	41.02236938	30.07467079	15.90235138	2.772018194	-4.975502014
2020	Sierra Gold	Normal	R3	171.0430298	188.7162781	202.5696716	210.1739655	210.2092896	205.1018524	198.0865021	192.3980408	190.615036	191.7223053	193.4663849	193.6094513	190.1949158	183.8442993	176.5189819	170.1959991	166.6804504	165.2852936	163.4172211	158.4165039	147.7523651	132.0736847	115.5683746	102.627533	97.57189941	101.4722366	110.1727448	119.0566635	123.4994507	120.8101425	112.6844864	101.4432449	89.40717316	78.58062744	69.89372253	64.0656662	61.80783844	63.27692795	65.94603729	66.46795654	61.49155807	48.44307327	30.17841721	11.87380886	-1.267180443	-4.498013496
2020	Sierra Gold	Normal	R3	197.0338135	209.2800598	220.8509369	226.3457336	222.2582703	211.6097107	198.8157349	188.299881	183.587204	183.3668365	184.6599579	184.4955292	180.2462921	172.3044891	162.6444244	153.2442932	145.9494781	140.4842529	134.932312	127.3499603	115.8560181	100.756813	84.76882172	70.73741913	61.47675705	57.78142166	57.19602585	56.99172974	54.42798233	48.11579132	39.72866821	31.39324379	25.21271515	22.54809189	22.19788361	22.43325615	21.51755905	18.11258698	12.73950291	6.489784241	0.451002955	-4.324451923	-7.065293789	-7.123842239	-3.842285156	3.24808073
2020	Sierra Gold	Normal	R3	250.5880127	261.710907	273.1334229	281.453125	284.3358765	283.1507263	280.0557556	277.2090454	276.4249878	277.5979309	279.9758911	282.8067322	285.2251282	285.3911438	280.9589539	269.5768738	249.2174683	222.7028656	196.5818024	177.4928284	171.8498993	179.4497681	192.7415619	203.7856903	204.7168274	192.6383667	172.5853577	150.3057404	131.5396118	119.5681458	112.0220718	105.7372131	97.54549408	85.50930023	71.77500916	59.34836197	51.22925186	49.42146683	51.03427887	51.70819473	47.07396698	33.79944611	15.84741688	0.319326371	-5.679467201	4.122740746
2020	Sierra Gold	Normal	R3	129.5562286	139.3610687	147.693924	151.1754303	147.7914886	140.217392	132.1421661	127.2528458	128.318512	133.078949	137.5649567	137.8073273	130.4169464	117.1570129	102.4665375	90.81187439	86.32732391	88.21165466	91.87261963	92.6164093	85.91521454	71.70805359	54.91242599	40.70758057	34.21414566	36.88285065	44.27768707	51.44313431	53.42951202	47.66410446	37.05271149	25.27260971	15.99717903	11.71229362	10.92140675	11.29984665	10.52294159	6.871490002	1.569647312	-3.267895699	-5.520765781	-3.495329857	1.562321424	7.125895023	10.67284298	9.96958828
2020	Sierra Gold	Normal	R3	113.8884354	122.4895859	129.5525513	131.2805328	125.3650131	114.6185837	102.9602737	94.30324554	91.76573944	94.07832336	98.48227692	102.2159653	102.8253632	100.5761948	97.14332581	94.21728516	93.3479538	93.99341583	94.00239563	91.18649292	83.4442215	71.25418854	57.96413422	47.07120132	42.03348541	43.69286346	48.70664215	53.35713577	53.93543625	48.53049469	39.37286377	29.27903175	21.06060028	16.61999702	14.8088665	13.84213543	11.9327755	7.793758869	2.555051088	-1.919008136	-3.762013912	-1.492636323	3.667430639	9.332998276	13.11798763	12.90096951
2020	Sierra Gold	Normal	R3	61.39437103	70.69074249	78.04161072	81.42090607	79.73419189	75.07843018	70.23418427	67.98397064	70.52241516	76.83321381	84.7984848	92.3081665	97.38304901	99.27832031	97.88000488	93.08389282	84.86392212	74.37368774	63.67305756	54.84532547	49.92300797	49.53432465	52.74304581	58.5348053	65.87767029	73.1186142	77.60264587	76.57907867	67.31480408	49.39898682	27.79382133	8.217373848	-3.616199732	-4.129460335	3.114645481	13.0598135	20.65315819	21.8904438	17.87680435	11.2701149	4.730196953	0.600470364	-0.998338342	-0.892849624	0.078847401	1.123847365
2020	Sierra Gold	Normal	R3	170.0241852	171.0098114	173.0540619	177.7194824	185.7698059	195.2226563	203.5077667	208.0568237	206.7956543	200.388382	190.4346619	178.5282898	166.251358	155.055069	146.3183899	141.4202728	141.5463257	144.993454	147.8398285	146.1050568	135.9532318	117.65979	96.06854248	76.26547241	63.28968811	59.06116486	60.52916718	64.18983459	66.5471344	65.41360474	61.60765839	56.37153625	50.94941711	46.19487762	41.6665535	36.64574814	30.42156982	22.5526638	13.95509529	5.951177597	-0.140680328	-3.181756735	-3.361270189	-1.429999948	1.852562666	5.748832226
2020	Sierra Gold	Normal	R3	178.8094025	173.0629272	166.3946075	160.8332672	157.8784943	157.2173157	158.1461945	159.9595795	161.9715118	163.5936584	164.2689209	163.4402161	160.6266479	155.9918213	150.0333557	143.2586212	136.13591	128.6511383	120.4171219	111.0349884	100.1429672	88.36562347	77.42711639	69.10825348	65.16251373	65.45076752	66.82023621	65.8388443	59.0881691	45.29824829	28.14832115	12.01099491	1.260830402	-1.333084464	1.646855712	6.493471146	9.503181458	7.857076645	3.03116703	-2.195978403	-5.044416904	-3.206232548	2.262749195	8.875972748	14.13287067	15.75539875
2020	Sierra Gold	Normal	R3	235.0121613	243.4634705	253.6426086	263.3553772	270.7318726	274.9685364	275.4962158	271.7457275	263.5463867	252.9461975	242.7236633	235.6807098	234.1544342	236.4741211	238.9026184	237.6754608	229.3055267	214.4736481	197.0442657	180.9794617	170.116333	165.2333679	163.6754761	162.6117706	159.24263	152.6981049	145.2098083	139.2828217	137.4104614	140.0001373	142.627243	140.19133	127.5880966	102.4866714	71.7905426	44.32898712	28.94300079	31.86811447	46.71094513	63.24608231	71.25592804	62.29632568	40.51295471	15.45774651	-3.290018559	-7.10419035
2020	Sierra Gold	Normal	R3	165.3000336	181.0746918	192.6179504	196.5182343	190.9186249	179.3157349	166.3565979	156.6901398	154.0610352	157.2920837	163.5244141	169.8991852	173.7840881	174.5409851	172.5766602	168.2998047	162.117218	154.2696381	144.8884735	134.0953064	122.0371475	109.5485153	98.21391296	89.66471863	85.50887299	86.11018372	89.83831024	94.88127136	99.43489838	101.8727722	101.0078964	95.70799255	84.84272003	68.32862091	49.5763588	32.73099518	21.93562698	20.13608932	24.47743416	30.34104347	33.10634232	28.91252518	19.23472214	7.841033459	-1.488723516	-5.281371117
2020	Sierra Gold	Normal	R3	143.8019409	169.9953766	190.5516968	196.6828613	183.4875793	159.5020294	136.1491241	124.8478622	134.2867737	158.1465759	185.0142365	203.4650269	203.4726105	187.3036652	163.6232605	141.1590271	128.1150818	125.0901489	126.815712	127.8826523	123.0459061	111.9393158	99.62251282	91.4402771	92.66316986	103.8937912	118.2581711	128.2260895	126.2712479	109.2305984	83.98409271	58.81400681	42.00653076	38.98066711	45.58900833	55.67243195	63.08743668	62.84287643	55.65852356	43.96510315	30.20114517	16.70752716	5.188408852	-2.94893074	-6.285489082	-3.616741419
2020	Sierra Gold	Normal	R3	184.7980042	191.832489	201.1972504	209.516983	214.1780853	215.1743927	213.0641937	208.4038086	201.7788544	193.9097443	185.5656738	177.5158844	170.4905243	164.8525543	160.7813721	158.4485321	157.9494171	158.1528625	156.9882355	152.361496	142.2762299	127.4821091	111.7757111	99.1235199	93.43148041	95.24028778	99.70783997	101.5056915	95.31713867	78.71607208	55.9443779	32.17362213	12.57731342	0.889520586	-3.946709633	-4.003724098	-1.340996146	2.133635044	5.284236431	7.202662468	6.985269547	3.999589205	-0.463251412	-4.275141716	-5.309799671	-1.675936341
2020	Vanguard Russet	Heat stress	R3	113.8589172	119.9379044	126.3141479	131.4085541	134.0092316	134.1796722	132.2587738	128.5814972	123.5707169	118.088768	113.1483536	109.7641373	108.7457199	109.0491638	108.6774216	105.6236801	98.05688477	86.79445648	74.68699646	64.64173889	59.4780426	59.68518448	63.15478897	67.64370728	70.91854858	71.52915192	69.27143097	64.05652618	55.79560089	44.88417053	32.83495712	21.31105995	11.98144436	5.989683628	2.737161875	1.252218246	0.570930839	-0.122510634	-0.894115508	-1.581330061	-2.027151585	-2.062319517	-1.470012188	-0.013191164	2.545645952	6.367770195
2020	Vanguard Russet	Heat stress	R3	67.30860901	75.89774323	85.77375031	94.99611664	101.9700394	106.2940826	107.8304672	106.4355545	102.1766663	96.2793045	90.35959625	86.03173828	84.69114685	85.76450348	87.65311432	88.75629425	87.56715393	84.12172699	79.63381958	75.34651184	72.46383667	71.07261658	70.00189209	68.02598572	63.9290123	57.55171204	50.42036819	44.21948624	40.62182999	40.23572922	41.20660782	41.33420181	38.42409134	31.1744442	21.29514503	11.12693787	3.008611441	-1.176121116	-1.770041585	0.208665133	3.746189594	7.853949547	11.75731945	14.77129841	16.20893288	15.46530247
2020	Vanguard Russet	Heat stress	R3	72.22583771	74.22878265	74.74710083	74.24406433	73.23571014	72.41773987	72.52883911	74.30574036	78.1785202	82.88977051	86.61763	87.53046417	84.10522461	77.48099518	70.18356323	64.75629425	63.52575684	65.6837616	68.00804901	67.21972656	60.1570816	47.11738586	32.25337982	19.90922165	14.39194393	16.79960632	23.12674713	28.9011097	29.66411018	23.36927032	13.53066444	4.43775177	0.383902222	4.035507679	12.62699509	22.25901413	29.02416801	29.88029099	25.92780113	19.53273392	13.05722427	8.556765556	5.909116268	4.056486607	1.94085145	-1.340623975
2020	Vanguard Russet	Heat stress	R3	0.018979628	0.664438069	1.414343357	3.965677977	9.319743156	16.079319	22.33156395	26.16460991	26.07186127	22.7791481	17.77011108	12.53034115	8.437036514	5.92500782	4.940786839	5.424068928	7.277439594	9.828289986	11.95772076	12.53706741	10.49333191	6.255465031	1.931131721	-0.285202771	1.774125576	8.514912605	17.52614975	26.14379692	31.70966911	32.64566803	29.86880112	24.64374161	18.2380867	11.84228992	6.399729729	2.801053286	1.937719703	4.274640083	8.206773758	11.50396824	11.93411541	7.77585125	0.901561737	-5.273451805	-7.325978279	-2.22084856
2020	Vanguard Russet	Heat stress	R3	167.6367493	178.5072784	185.5921631	185.3668518	176.0489655	161.8229065	148.1543274	140.5167389	143.0515747	152.6287842	163.651535	170.5171509	168.3006592	158.0888062	144.0875244	130.5319824	121.4210587	117.200882	115.5949402	114.2524872	110.8833237	104.9960861	98.08574677	91.75467682	87.58963776	86.2125473	86.70039368	87.98760223	89.01639557	88.92821503	87.33912659	83.92962646	78.38219452	70.65270996	61.62286758	52.36770248	43.96030045	37.19641113	31.51044464	25.92080116	19.44783401	11.41072369	3.232167006	-2.758889675	-4.231385708	0.812645912
2020	Vanguard Russet	Heat stress	R3	3.375504732	28.27791023	51.78460312	66.7576828	68.74674988	62.54358673	54.92435837	52.66327286	60.95055771	76.2576828	92.09713745	101.975563	100.3116837	89.54573059	76.29762268	67.22632599	68.50644684	79.18366241	92.81150055	102.8086853	102.7912292	91.98841858	75.88149261	60.28176498	50.94197083	50.06404114	54.17414856	59.28868103	61.43185043	58.54778671	53.01812363	47.83972549	46.01726532	49.40113068	56.0077095	63.05653	67.76320648	67.86679077	63.64344025	56.14666367	46.42411041	35.50389099	24.2871685	13.60674858	4.30324316	-2.798608303
2020	Vanguard Russet	Heat stress	R3	181.9434052	191.109436	195.8674469	193.271347	181.843811	165.1427002	147.8156586	134.5084381	128.9702606	130.0460815	134.9089813	140.733963	144.9109192	146.7671814	146.6301422	144.8427734	141.7187958	137.2222748	131.0536346	122.8976517	112.4820938	100.5034637	88.74616241	79.05122375	73.24211121	71.89032745	73.57129669	76.6787796	79.61241913	80.95542908	79.72463989	74.99741364	65.85112	52.22444534	36.93500137	23.40584946	15.05811119	14.3402462	18.98587036	25.2950058	29.56181526	28.63319969	23.15292931	15.41321659	7.706270218	2.166097879
2020	COTX09022-3RuRE/Y	Normal	R3	80.37647247	81.81546783	81.79117584	79.82408142	76.0089035	72.44425201	71.65258789	76.15829468	87.61663818	102.8996658	117.2583542	125.9397507	124.8002853	115.0889664	100.8536301	86.17337036	74.92023468	67.98190308	63.94723511	61.34648514	58.74116135	55.58535385	52.32533264	49.45620346	47.46915817	46.23625946	44.64713287	41.49962234	35.60132599	26.90633011	18.01325607	11.88790703	11.50390244	18.33485985	28.85634995	38.50097656	42.6993866	38.07949448	27.08757782	13.93553543	2.83135891	-2.554067612	-2.401273966	1.465415001	7.214486122	13.12750626
2020	COTX09022-3RuRE/Y	Normal	R3	164.8221741	171.5935822	177.1328735	179.0448761	175.7468872	168.4667358	159.0328674	149.2766418	140.8790283	134.722168	131.4147949	131.5626526	135.5732727	142.0739441	148.7680969	153.3513336	153.6384125	149.2117004	141.0148468	130.0276337	117.2328339	103.7068939	90.63469696	79.20601654	70.59497833	64.99525452	61.03507996	57.19913864	51.9789505	44.63751602	36.2249527	28.04234505	21.38883209	17.09968185	14.44766331	12.3832798	9.856058121	6.119236469	1.909450293	-1.588421822	-3.189408779	-1.948217154	1.387061596	5.337450504	8.423762321	9.338603973
2020	COTX09022-3RuRE/Y	Normal	R3	162.1009216	166.2979126	170.1764221	171.6005402	169.2516785	164.6179199	159.7918396	156.865036	157.3919983	159.9730835	162.2057648	161.6855469	156.3555756	147.2254028	136.8964233	127.9855881	122.9399719	121.6519547	122.0500412	122.0129318	119.467186	113.7163086	105.5940857	96.01338959	85.88613892	76.06661987	67.31243896	60.37436676	56.00025558	54.35884476	54.28391266	54.42565155	53.42936707	50.27825165	45.06780243	38.12985611	29.79428101	20.5100975	11.30151367	3.368524075	-2.088879824	-4.083474159	-3.121449709	-0.349342138	3.083394527	6.096724987
2020	COTX09022-3RuRE/Y	Normal	R3	112.1483917	121.2010498	130.3103943	137.9006653	142.7437744	144.7854462	144.2233582	141.251297	136.1899872	130.0242157	123.9692459	119.2364426	116.8594208	116.2389908	115.9380646	114.5097961	110.5893707	103.9975204	95.47489166	85.78166199	75.68193817	65.86948395	56.96776581	49.59439087	44.36110306	41.41480255	40.15239716	39.90633011	40.00905228	39.9863739	39.82308197	39.56256866	39.24821472	38.90973663	38.51825714	38.02927399	37.40217972	36.49482346	34.6689415	31.13394547	25.10313797	16.14138985	6.32529068	-1.192397594	-3.255007505	2.886115074
2020	COTX09022-3RuRE/Y	Normal	R3	178.3290863	180.6452942	182.7118683	183.0318298	180.7117157	176.943985	173.3684082	171.6247101	172.8135681	175.0747375	175.5460052	171.3612366	160.1992493	144.5552368	129.4302979	119.8450165	120.4430389	130.1785736	143.6425171	155.3027496	159.7716522	155.3549957	144.4893951	129.8263245	114.0015869	98.89517975	85.16051483	73.34944153	64.00795746	57.43985748	53.40207291	51.56950378	51.61509705	52.86999512	53.4973793	51.4162941	44.54967499	31.72672272	16.19069481	2.522735834	-4.692097664	-1.792306185	8.386762619	20.22725105	28.09187508	26.98788071
2020	COTX09022-3RuRE/Y	Normal	R3	165.1458282	161.0098267	156.6802368	153.71492	153.2459717	154.9464874	158.1731567	162.2865906	166.5360565	169.5809784	169.8815765	165.9000092	156.4734497	143.8140564	131.8800964	124.6415176	125.7343369	133.679306	143.0635986	148.3806152	144.2878265	130.2064056	110.8582535	91.24656677	76.32765198	68.2433548	64.64333344	62.76906204	59.87175751	54.63624191	49.05983734	45.60470963	46.73106384	53.56512833	62.7546196	70.01364899	71.05437469	62.74522781	47.56203079	29.67788696	13.26980591	2.075343609	-3.248025417	-3.366853476	1.045448899	9.195291519
2020	COTX09022-3RuRE/Y	Normal	R3	2.169615746	16.58624458	27.9747715	31.17427826	23.42228889	10.23757172	-1.087662339	-3.257233858	9.197354317	31.72979927	56.40336227	75.26177216	81.27063751	75.43462372	62.9498024	49.03569031	38.68914032	33.28982162	31.459589	31.74217224	32.71255112	33.69180298	34.81349945	36.26199341	38.21383286	40.5213356	42.48605347	43.36655045	42.43312836	39.28810501	34.34630585	28.13974571	21.18480873	14.07991314	7.630507469	2.692822456	0.122931622	0.545803428	3.488532782	8.138032913	13.67646313	19.26234436	23.77294731	25.98788071	24.67894936	18.864048
2020	COTX09022-3RuRE/Y	Normal	R3	63.05966187	64.45462799	66.30064392	68.49552917	71.0112915	74.10514069	78.08893585	83.27455139	89.71801758	96.06517029	100.4872742	101.1497116	96.52256775	87.73020172	77.2739563	67.67272949	61.29503632	58.29845047	57.13938522	56.23126984	54.0266037	50.13023758	45.42044067	40.84581375	37.34322357	35.1425209	33.33877563	30.92160225	26.88646317	20.84797096	13.83283997	7.068961143	1.788130641	-1.076684237	-1.570968747	0.057010204	3.553552151	8.510531425	13.72992516	17.77522469	19.20992088	16.8904686	11.73192406	5.532150745	0.09682627	-2.912909269
2020	COTX09022-3RuRE/Y	Normal	R3	76.25276184	76.95178986	79.35253906	83.15124512	87.85079193	92.30760193	95.23352814	95.34046173	91.74455261	85.75925446	79.44604492	74.87030792	73.79470062	75.34906769	77.2843399	77.34363556	73.42829895	65.84783936	56.75164413	48.34571838	42.77553177	40.77249146	41.47815323	43.95595551	47.2615242	50.46805191	52.65265274	52.89438629	50.27817154	44.60572815	37.33111191	30.14471626	24.73692703	22.11258507	21.01286316	19.70236778	16.44375229	10.15201759	2.906220675	-2.255591631	-2.295243025	5.173759937	17.93310928	31.79392624	42.54975891	46.39844513
2020	COTX09022-3RuRE/Y	Normal	R3	120.9782791	129.7654572	135.8568878	137.8532867	135.181488	130.1453247	125.6638336	124.6521606	129.234436	137.1714935	144.733963	148.1963501	144.3175354	134.1376801	120.921524	107.9553146	98.35926056	92.72429657	89.70383453	87.90052032	85.94629669	83.20747375	79.87654114	76.19285583	72.38796234	68.66607666	65.17085266	62.04594421	59.42915344	57.32350922	55.40587616	53.30818939	50.66825104	47.20198441	42.92804718	37.92759323	32.27983093	26.12255859	19.90607452	14.17051888	9.456035614	6.195344925	4.082885742	2.49473691	0.805025935	-1.494980574
2020	COTX09022-3RuRE/Y	Normal	R3	95.5749588	105.9919891	116.6393967	122.0654907	118.7932053	110.1267014	100.8311005	95.66564178	98.31536865	106.541481	116.0895538	122.7090836	122.6710358	116.9084854	108.7763901	101.6511841	98.66712952	99.25534821	100.0071182	97.44536591	88.2121582	72.52962494	54.59062576	38.79893875	29.5134201	28.25113869	31.97642136	37.25320816	40.6415329	39.94947052	35.83861923	29.37487221	21.62216568	13.65225124	6.566178799	1.468901992	-0.534624934	1.246521354	5.491597176	10.26827145	13.63827991	13.95046902	11.49118423	7.388568878	2.778577328	-1.224481225
2020	Atlantic	Heat stress	R3	90.05314636	106.0251923	121.5907135	132.4634552	135.8181	133.8566742	129.855423	127.092514	128.187973	132.1445923	136.7347107	139.7267456	139.1411133	135.1778412	129.1659393	122.4519424	116.308197	110.9582062	105.8188477	100.2835388	93.76915741	86.26873779	78.40812683	70.8561554	64.26796722	58.93542862	54.55861282	50.78290176	47.25954056	43.67687607	39.81115341	35.46205521	30.41949081	24.64134789	18.6284771	12.9930563	8.351174355	5.164618969	3.145180941	1.785899282	0.573849618	-0.910592437	-2.454423904	-3.57478857	-3.784088373	-2.644309521
2020	Atlantic	Heat stress	R3	151.7856445	153.0235901	151.9346466	149.3105621	145.9255219	142.4950867	139.7231598	138.311615	138.710434	139.9652557	140.6451874	139.3212891	134.7774963	127.7137527	119.8163681	112.7852783	108.1856842	105.5847397	103.0241776	98.49889374	90.09360504	78.33053589	66.44870758	57.82385254	55.79265213	60.66834259	67.94971466	72.70195007	69.9980545	57.98135757	41.84398651	27.76833344	21.94067764	27.90081978	40.34286118	52.11519241	56.06425858	46.96618652	28.96429634	9.047602654	-5.794871807	-9.642128944	-4.069302082	6.126692772	16.13446999	21.61019897
2020	Atlantic	Heat stress	R3	269.1915588	270.5934448	271.8203735	271.8177795	269.8729248	266.4741821	262.361908	258.2745056	254.76091	251.2939301	246.9830322	240.9357605	232.3983459	221.8005829	210.1855469	198.6041565	188.0506744	178.6092072	169.6802368	160.6369629	150.8857269	140.6278381	130.9454498	122.9714813	117.8193436	115.7782135	115.8032913	116.7345428	117.4080124	116.7652435	113.9743118	108.2443237	98.77462769	85.504776	70.83139801	57.66083908	48.89948273	46.51815033	47.91344452	49.10306168	46.10079193	35.72512054	20.46249008	5.236847878	-5.018090248	-5.88589716
2020	Atlantic	Heat stress	R3	3.907155514	16.18400955	29.16848183	39.23810959	44.00284958	45.31290054	45.93251419	48.62009811	55.43481827	64.58430481	72.95975494	77.4562912	75.36161041	67.46340179	56.36381912	44.68844223	34.94957733	28.08140182	23.79934502	21.79344749	21.73421478	22.99723053	24.62409592	25.63297653	25.05765915	22.47294807	18.33450508	13.1761198	7.527674198	2.012799978	-2.541863203	-5.276794434	-5.337547302	-2.40118885	2.050268888	6.164471149	8.086772919	6.538579464	3.042079449	-0.027201604	-0.298352778	4.136492729	11.90182781	20.2110424	26.27337837	27.57541847
2020	Atlantic	Heat stress	R3	139.2675018	151.451889	160.9368896	164.0021057	158.5228424	147.8587646	136.559021	129.1629791	129.1787567	134.4191437	140.7613983	144.0769501	140.700058	130.9943085	117.4209595	102.4646835	88.5457077	77.17214966	69.16267395	65.30860138	66.358284	71.72412872	79.32637024	87.00906372	92.62798309	94.9490509	94.18937683	90.6910553	84.80205536	77.15549469	69.03292084	61.81354523	56.87462997	54.84148026	53.82377243	51.40775299	45.17771149	33.59488297	19.38223648	6.553745747	-0.870753348	0.359044433	8.124282837	17.99742699	25.54115486	26.76541328
2020	Atlantic	Heat stress	R3	64.58500671	68.14124298	71.0714798	73.71776581	76.55887604	80.51693726	86.61955261	95.88846588	108.8454132	123.2582321	135.959198	143.7728119	143.9473572	137.3756714	126.850975	115.1840897	105.0686111	97.46769714	92.0124588	88.30276489	85.94824982	84.90618896	85.52841187	88.18041229	93.21399689	99.56302643	103.9113464	102.7416382	92.54634094	72.75735474	49.58001328	30.17082214	21.68433571	28.31807709	44.38870621	62.140625	73.82603455	73.36121368	62.8011055	46.65963745	29.45659637	15.28598881	5.273071766	-0.732288837	-2.888040304	-1.33242929
2020	Atlantic	Heat stress	R3	238.8191833	252.9427948	266.3522034	276.90979	283.1575623	285.9579468	286.6654358	286.642395	286.7864075	285.4402161	280.0795593	268.1760864	247.7953491	222.1590576	197.1881866	178.8192902	172.5397644	177.1533508	186.3232117	193.5679474	192.5936737	182.0283966	165.9766541	148.8437653	134.9842987	126.4403076	121.5467987	118.2989578	114.6997604	109.4826813	103.0530396	96.05445099	89.13442993	82.61238861	75.71785736	67.45384216	56.82331467	43.25896072	28.2754879	14.01650715	2.621724844	-4.030869961	-5.977116108	-4.064063549	0.855294585	7.913585663
2020	Atlantic	Heat stress	R3	131.7703705	138.4065857	141.9912415	141.0857697	135.4547424	129.0892792	126.8711395	133.6898651	152.7045593	177.6368103	198.9816589	207.2419434	194.365799	165.0592346	130.6766052	102.6270523	91.56182098	96.82361603	109.0480881	118.656044	116.3378296	100.6314468	78.79754639	58.55772781	47.55545044	48.51231384	56.29834366	65.06091309	68.9747467	64.69893646	54.66209412	42.09363937	30.21906471	21.43964958	15.3168335	10.8456459	7.00549078	3.037492752	-0.637536228	-3.22765398	-3.936674833	-2.139267206	1.615350366	6.278594971	10.79381847	14.19802952
2020	Atlantic	Heat stress	R3	130.4861755	143.871582	157.630127	168.8929749	175.5296478	177.9095917	176.9374542	173.5296173	168.4930115	162.1346588	154.5974731	146.012619	136.6050873	127.4357452	119.9873505	115.7426758	116.0438538	119.9791107	124.8983994	128.1204224	127.0341873	121.3255768	113.2390823	105.1480789	99.40642548	96.68048859	94.98035431	92.05833435	85.6823349	75.22183228	63.73382187	54.78699493	51.9539566	57.09637451	66.32982635	74.56285095	76.71179962	68.97038269	53.69245148	35.1146698	17.47761536	4.607800484	-2.488577843	-4.031736374	-0.233265296	8.516658783
2020	Atlantic	Heat stress	R3	131.3883667	134.5488434	135.9728088	135.2430115	132.3932953	129.0122528	127.020462	128.3365936	134.1800385	141.8991547	147.5297852	147.1096802	137.4090729	121.7177048	106.7178802	99.11730957	105.0397186	121.8920364	140.3702545	150.996521	144.6250305	121.3209229	91.40322876	65.73199463	55.04423523	62.41679382	78.67456818	93.53892517	96.75469971	83.06279755	58.70998001	31.55630684	9.465734482	-1.932154894	-4.478482246	-1.570746541	3.394689083	7.523845196	10.35758877	12.18072796	13.27611923	13.93052387	14.44047165	15.11616039	16.26388359	18.15477943
2020	Russet Norkotah 278	Normal	R3	131.8506927	144.4459686	160.7002258	176.7862091	188.8884125	194.505722	195.0706635	192.7344818	189.652359	187.5419617	186.0858002	184.3570099	181.4345703	176.5439758	169.9810028	162.5395203	155.0094299	148.1279449	141.9349976	136.0037231	129.8974762	123.2128525	116.2182846	109.8423767	105.043045	102.7586441	103.0896606	104.9666443	107.2322769	108.731163	108.5169144	106.0630493	100.8958435	92.53958893	81.27445984	69.57007599	60.2866745	56.28451538	59.1484375	65.12932587	69.08545685	65.87317657	51.68476105	30.74764252	10.28339481	-2.484457731
2020	Russet Norkotah 278	Normal	R3	115.0573425	125.53228	135.8673401	143.2703552	144.9530792	139.6272736	130.4617004	121.4532623	116.5949783	118.723587	125.2363815	131.9310608	134.6052856	129.7501221	119.0070114	106.3552704	95.78203583	90.94632721	91.4153595	93.99463654	95.44668579	92.66880035	85.63640594	77.3366394	70.87969208	69.32105255	73.08537292	78.91759491	83.2911911	82.69134521	75.6188736	64.59997559	52.64522934	42.76130295	36.83963394	33.54705048	30.97030258	27.20004272	20.94997597	13.54122353	6.976551056	3.260677338	4.035037518	8.782629967	16.17301178	24.87940788
2020	Russet Norkotah 278	Normal	R3	103.8982315	105.655304	107.0068512	107.9746857	108.5884094	108.8913116	108.9833145	108.9780197	108.9870758	109.1279678	109.5514221	110.4217987	111.8995895	114.0944672	116.7274551	119.3437958	121.4887314	122.7074814	122.5257645	120.4653854	116.0442276	108.8251114	99.23999023	88.58019257	78.17417145	69.33277893	62.8102417	58.56389999	56.50228119	56.52413177	58.32313156	61.17889023	64.31828308	66.97014618	68.34182739	67.57817078	63.81816483	56.19688797	44.38848877	30.31319809	16.47524452	5.382751942	-0.901461601	-2.957159758	-2.356119633	-0.667337775
2020	Russet Norkotah 278	Normal	R3	125.1874161	140.384079	154.464325	163.7755585	164.6690979	155.6290894	141.4599457	128.141922	121.6474075	126.2339859	138.0693665	150.9423676	158.6496277	155.9994965	145.4018707	132.7119904	123.8124084	123.9841385	131.355835	139.2124176	140.7567749	129.500351	105.9526901	77.45142365	51.61155701	35.94650269	33.02437973	38.4933815	47.48607254	55.14674377	58.18803406	56.471035	50.22205353	39.67522812	25.79710388	11.65384769	0.700288475	-3.614598513	0.836105347	10.64886379	20.97484398	26.9671154	24.84711266	17.27962303	9.329828262	6.068767548
2020	Russet Norkotah 278	Normal	R3	144.1559601	146.0603485	149.7263641	154.6519623	160.3272705	166.2522278	171.9228058	176.846756	180.5259247	182.5305328	182.7452545	181.1485138	177.71875	172.5222626	166.2718658	159.9752655	154.6382294	151.1415405	148.7819824	145.7821045	140.3508301	130.8044434	117.8850479	104.7136612	94.50111389	90.40357208	92.70610809	97.68987274	101.331337	99.63432312	91.11045074	79.32408142	68.44115448	62.61781311	64.11959839	69.73353577	75.26029968	76.50450134	70.34494781	58.16045761	42.51148987	25.94872856	11.02677441	0.25920862	-3.852107525	1.196866512
2020	Russet Norkotah 278	Normal	R3	96.67876434	104.0941162	111.6979218	116.5028839	115.5255966	107.4858017	96.15594482	86.24014282	82.44638824	88.01981354	99.35201263	110.8209152	116.8005447	112.5789948	100.2529373	85.00889587	72.04316711	66.1711731	67.46616364	72.80802155	79.01607513	83.00146484	83.69094849	81.97026825	78.8091507	75.16950989	71.47614288	67.4019165	62.57475662	56.6147728	49.60107422	42.51901245	36.46135712	32.51893616	31.21615601	31.43485832	31.76000404	30.78241158	27.43860435	22.15729713	15.74220085	9.008742332	2.787979603	-1.917158365	-4.050894737	-2.550910473
2020	Russet Norkotah 278	Normal	R3	3.82140708	10.72983742	18.68185234	27.70150375	37.81479645	48.77429962	59.49860001	68.76174927	75.33583832	78.20001221	77.32167053	72.94947815	65.34187317	54.95648956	43.81347656	34.63415527	30.14375114	32.75498581	41.00167465	50.80631638	58.04061127	58.7422905	52.55063629	42.61665726	32.24370193	24.68824196	21.44308662	21.51079941	23.71816826	26.88612175	30.10316467	32.98709869	35.21627808	36.47099686	36.43938065	34.82906723	31.34966087	25.71271324	17.95204163	9.4666996	2.003396511	-2.685417652	-3.279242039	-1.036953926	1.828474045	3.098536968
2020	Russet Norkotah 278	Normal	R3	93.98840332	94.89286041	94.77236176	92.82913208	88.26345825	81.02853394	73.30997467	67.70455933	66.81000519	72.32854462	81.75048828	91.32982635	97.32151031	96.55570221	90.18383789	81.31636047	73.068573	68.32532501	67.09840393	67.45821381	67.44387817	65.16779327	60.40444565	54.54844666	49.06666565	45.39570999	43.72803497	42.51587296	40.0825386	34.75819016	26.12884331	16.29125404	7.639057636	2.566860914	2.523960829	6.231967926	11.92362213	17.83151627	22.40796852	25.03303337	25.32699776	22.91015053	17.61957741	10.60193062	3.488242149	-2.088708401
2020	Russet Norkotah	Heat stress	R3	12.2880764	18.92975235	23.90641022	25.53894424	22.15215492	13.54349709	3.916680813	-1.719901323	1.644198537	17.28731155	40.32342529	63.46994019	79.44426727	82.08294678	73.57800293	59.90268707	47.05566406	40.65667725	41.68289948	47.99040985	57.38059616	67.66070557	76.94658661	83.64118195	86.16307831	82.96795654	74.25759888	62.67909622	51.06508636	42.23454285	37.63143158	35.94190216	35.52594757	34.74158859	32.46248627	29.02909088	25.0533371	21.1471653	17.75844574	14.66513252	11.46939564	7.773406506	3.343397856	-1.097560525	-4.461881161	-5.665561676
2020	Russet Norkotah	Heat stress	R3	55.61822891	57.92913055	58.46591568	57.00327301	53.30612564	47.55345154	41.11955261	35.60137558	32.60368729	33.2488327	36.45211792	40.47846985	43.58889771	44.37644958	43.88143539	44.25354385	47.65222549	55.9127121	66.93078613	75.94793701	78.15876007	69.01763153	49.79534149	27.44821167	9.163035393	2.011375666	7.578466415	19.78352547	31.97350311	37.51683807	33.36594772	23.64122391	13.31462002	7.356132984	8.725996017	14.57780266	21.02022362	24.1638813	21.21901131	13.99545479	5.504226208	-1.243659139	-3.739067793	-2.513372898	0.780097544	4.479009151
2020	Russet Norkotah	Heat stress	R3	-1.398164749	15.23313427	35.29070663	53.15784836	63.21786499	62.32281113	54.65285873	45.74365616	41.134758	44.86571121	53.99560165	63.5092926	68.40727997	64.55722809	54.40104294	43.34155655	36.80894089	39.70212936	50.43957901	63.09599304	71.65624237	70.35128021	58.93940735	42.55783844	26.57424927	16.27818871	13.55686665	15.53967762	19.00055122	20.71731758	19.03031158	15.40877342	11.68131733	9.684369087	10.45357513	12.71989441	14.79631615	14.99973488	12.1861105	7.484838963	2.607345819	-0.727280796	-1.120832086	0.914827406	4.157146454	7.387088776
2020	Russet Norkotah	Heat stress	R3	1.032695889	10.34977722	20.62255287	30.1192131	37.10892868	40.44192886	40.69499207	38.76131821	35.53702545	31.86257362	28.32549477	25.43616676	23.70692444	23.54170036	24.53486443	25.91261482	26.89822197	26.782341	25.62417984	24.00736237	22.52527809	21.74982834	21.83787918	22.53516388	23.56983376	24.66809464	25.43309402	25.2931881	23.66304779	19.96223831	14.26363945	7.944817543	2.539591789	-0.418368071	-0.115687013	2.179911375	4.833440781	6.206481934	5.118497372	2.306918144	-0.989983559	-3.535391808	-4.30117321	-3.5217309	-1.901733518	-0.143688321
2020	Russet Norkotah	Heat stress	R3	26.19253731	24.12228584	16.051157	6.760041237	1.023971558	2.033995867	8.272058487	17.35439491	26.89321709	34.82104492	40.58407593	44.06600571	45.1544342	43.85805511	41.08595657	38.15542221	36.38765717	36.95931244	39.28534317	41.59514236	42.09272003	39.08169174	33.02387619	26.47875214	22.10149574	22.48674393	27.82873344	34.93889618	40.38647461	40.75242996	34.76811218	25.48127747	16.45140266	11.23405933	11.83598804	15.77955627	19.78244209	20.56232643	15.88571644	7.905837059	-0.083459564	-4.788317204	-3.604034424	1.893783212	8.571946144	13.29703236
2020	Russet Norkotah	Heat stress	R3	19.51057053	13.02418709	5.91062212	1.067938805	1.386388183	8.513953209	20.38833237	34.26452255	47.39655304	57.41930389	63.76257706	66.37766266	65.22074127	60.39738464	53.16651154	45.30557251	38.59496689	34.64906311	33.03829575	31.95516586	29.56579971	24.13496971	16.06024933	7.822226524	1.989378214	1.083189487	5.505477905	12.69089413	19.85430145	24.21837425	24.25090218	20.9177227	15.47764683	9.193386078	3.198746681	-1.73397851	-4.899548531	-5.59124279	-3.425963879	0.623753786	5.233926773	9.0776968	11.04301071	11.2990694	10.49065495	9.265481949
2020	Russet Norkotah	Heat stress	R3	52.055439	59.10478973	65.8612442	72.78830719	80.3533783	88.496521	95.62849426	99.86515045	99.32622528	92.87757111	82.8967514	72.78865814	65.95820618	65.24780273	69.26351929	74.70127106	78.24331665	76.81604004	70.3419342	60.76689911	50.07007599	40.21886444	32.8935585	29.49320602	31.40708542	39.96588516	53.74442673	67.4718399	75.59208679	72.57453156	56.78500748	34.40186691	12.52727318	-1.736599088	-4.018049717	2.177905083	11.93104267	20.32086754	23.47363281	21.88082504	17.17455673	10.99084282	4.897344112	0.090339065	-2.373713255	-1.446335196
2020	Reveille Russet	Normal	R3	15.01377964	11.7634201	7.215213299	2.795915127	-0.067718916	-0.152054429	2.386684895	6.819909573	12.41848278	18.45019722	24.17210579	28.83539963	31.69029427	32.04462051	30.36344337	28.20166016	27.15812111	28.79652023	33.20203018	38.41686249	42.33478165	42.85933304	39.19091797	33.14323425	26.84344673	22.420681	21.34194756	23.10843658	26.85610962	31.71994591	36.81148911	41.13486099	43.66390991	43.37346268	39.46490097	32.63180542	24.17517281	15.39208984	7.527891159	1.264433384	-3.031931162	-5.002780437	-4.350290298	-1.761366129	1.299200535	3.349628448
2020	Reveille Russet	Normal	R3	150.1588745	148.5802307	150.4550171	154.2736053	158.5322113	161.9243011	164.5203247	166.9590912	169.8774261	173.7852325	177.6748199	179.5834351	177.5287781	169.6672211	156.9187927	142.8129578	130.9728546	124.9669876	125.5942993	129.8471222	134.4423523	136.1027832	133.0355835	126.4440002	117.8867416	108.9205856	100.7702637	93.64098358	87.55239868	82.52806854	78.35328674	73.78598785	67.30090332	57.36886597	43.05054474	27.27185631	14.52315235	9.292844772	15.36816788	29.58909225	44.82878876	53.91355896	50.18141556	34.88249207	15.48956203	-0.360524595
2020	Reveille Russet	Normal	R3	2.007707834	8.360545158	14.25271797	18.83977318	21.28018951	20.99611473	19.22805595	17.96847534	19.21178627	24.69068336	33.16520691	41.51063538	46.57196045	45.36605835	38.41957855	29.56579208	22.7639637	21.90303612	27.62586212	36.10654068	43.1910553	44.7468605	39.17169189	29.97363663	21.27796936	17.20605469	20.1819973	27.56739807	35.78342819	41.25321579	41.20359039	36.43073273	28.72006416	19.85604286	11.50691223	4.565520763	-0.38680169	-2.771633863	-2.109912395	1.056735158	5.607195377	10.41241837	14.38626194	17.1037159	18.65539742	19.14754486
2020	Reveille Russet	Normal	R3	-1.891599178	1.575780153	3.637479782	6.994661808	14.34559441	27.7027874	44.4068718	59.85707855	69.45068359	69.04198456	59.66693497	45.65444565	31.38421822	21.10118103	16.2807312	15.79280376	18.40185738	22.87821388	27.96875954	32.3949852	34.87838364	34.1463089	30.05111504	24.71273041	20.52452278	19.87791061	24.01000786	30.73020172	37.20138931	40.59233475	38.78077316	32.81242371	24.6021347	16.06866646	8.921792984	3.535351753	-0.2697604	-2.665644646	-3.834155083	-3.944565058	-3.17658639	-1.700788617	0.327001899	3.009334326	6.643917561	11.53750515
2020	Reveille Russet	Normal	R3	-1.761373997	3.79412961	11.18401337	19.46833229	27.70301819	35.0045433	40.88977432	45.03964615	47.13312531	46.89607239	44.54065704	40.58375168	35.55003357	29.97199059	24.52860451	20.03361511	17.30661964	17.14964485	19.55416489	23.39251518	27.4608593	30.54949951	31.81788254	31.15787315	28.55118179	23.97561264	17.68045425	10.72358894	4.305476665	-0.369516909	-2.323565722	-1.592294574	1.517844558	6.696912289	13.4940815	20.54828262	26.12344551	28.48740196	26.14236641	19.96554756	12.17790508	5.019931793	0.618837476	-0.611094058	0.390796483	2.646189451
2020	Reveille Russet	Normal	R3	86.45179749	99.15978241	114.5227432	128.2610168	136.1027679	134.5964661	125.8862762	114.4425507	104.7434464	100.880394	102.5756912	106.7899246	110.434845	110.5511017	106.7613831	101.1278381	95.80439758	92.90789795	92.79930115	93.41966248	92.5322876	87.91416168	78.96336365	68.33774567	59.09358215	54.28325272	55.58218002	60.55640411	66.01221466	68.7539444	66.39254761	60.11127472	52.08163452	44.47904968	39.1293335	35.59658432	32.53082657	28.58209991	22.56840134	14.99132729	7.317312717	1.024516463	-2.498748541	-3.244882584	-2.279732466	-0.703264415
2020	Reveille Russet	Normal	R3	1.477893114	21.78896141	42.71670151	60.61996841	71.85957336	73.52874756	67.69533539	58.49554062	50.06555939	46.22714233	47.13992691	50.64714432	54.55687714	56.75141144	56.64625168	55.117836	53.08555984	51.45711517	50.1929245	47.95261765	43.30404663	34.8228569	22.71752357	10.47971058	2.003433943	1.170871854	9.920307159	24.36150742	39.52409363	50.43768692	53.35847092	49.96450424	43.43579865	36.95041275	33.30750275	32.753479	34.5152359	37.81574631	41.86237335	45.70817184	48.32026291	48.65795517	45.79579163	40.42354965	34.50444794	30.04271126
2020	Reveille Russet	Normal	R3	1.107091427	0.409692645	2.065397978	7.895845413	19.72997856	38.67201614	60.98827362	80.93336487	92.75602722	91.32611084	78.5896225	60.96912766	44.95948029	36.79769516	37.29307175	42.15529251	46.89482117	47.08852768	41.36797333	32.56783676	23.82749367	18.2784977	17.61881638	20.66750908	25.89011574	31.75803757	36.9145546	40.5146637	41.81491852	40.06992722	34.9307785	27.81613922	20.63686752	15.29600334	13.33330917	13.87838936	15.07452202	15.07474995	12.23719215	7.043018818	1.186286092	-3.631203413	-5.801463127	-5.20953083	-2.924119711	-0.033703599
2020	Reveille Russet	Normal	R3	-0.437681466	0.789268017	7.89913702	18.16724014	28.86688995	37.54679108	43.59745026	47.17694092	48.44334793	47.60943604	45.45633698	43.1362648	41.80144119	42.53573227	44.92103958	47.12911987	47.27703857	43.5209198	35.83329773	26.6847496	18.72749901	14.60204697	15.50944233	19.7405777	25.23869133	29.94701576	32.3244133	32.372715	30.38086319	26.63583755	21.49494171	15.62211418	9.765276909	4.670402527	0.997250676	-1.214706659	-2.168619871	-2.067287207	-1.11671555	0.454324633	2.403746367	4.491233826	6.465857506	7.9856534	8.636131287	7.99694109
2020	Russet Norkotah 278	Heat stress	R3	2.100050211	10.46542549	20.46483231	31.01550102	41.03271484	49.54698944	56.35250854	61.55595779	65.27183533	67.58535767	68.26334381	66.8753891	62.99106598	56.24245071	47.68740082	39.7118988	34.75466537	35.20559311	40.97995377	48.59459686	54.32612991	54.45701981	47.67208099	37.47252274	27.94551086	23.17624092	25.45108986	31.68924332	37.82355881	39.78299332	34.74844742	25.46137238	16.20228577	11.24974823	14.06005669	22.68520927	32.99361038	40.84780884	42.50878525	38.20236969	30.40829468	21.63363457	14.28000164	9.061502457	5.371932983	2.567980289
2020	Atlantic	Normal	R3	101.9848557	113.9198074	130.8310394	149.1197205	165.1831207	175.9380646	181.7817993	184.5530243	186.0982208	188.1134949	190.5937805	192.4539032	192.5950775	189.9555664	184.3369446	176.3513336	166.6401367	155.8389282	144.317627	132.0672455	119.0631866	105.276947	91.34017944	79.21459961	71.02404785	68.8864975	73.46679688	81.08800507	87.2645874	87.51490021	78.86512756	65.02503967	51.55792618	44.02317047	46.79460526	56.42771149	66.32170868	69.86606598	61.26664352	42.75860214	21.15523529	3.326470613	-4.219090939	-0.527289748	10.98790932	26.7996273
2020	Atlantic	Normal	R3	194.8088989	206.3154602	211.6009369	212.2569733	209.8771515	205.9886475	201.7084808	197.9798431	195.7478943	195.7819824	196.9374237	196.8429413	193.1136169	183.5109863	168.814209	152.6481018	138.7527161	130.7900238	129.2344666	130.1620178	129.330368	122.5186081	108.6035461	92.72563934	80.76948547	78.62358093	88.98113251	105.0216522	118.1609955	119.8150101	103.9464111	75.81481171	43.80284882	16.29708099	0.475072771	-4.405529976	-2.280182362	2.903148651	7.4646945	10.36086082	12.04983711	13.0054369	13.68975639	14.28168774	14.74723244	15.04848766
2020	Atlantic	Normal	R3	187.224884	196.6288757	209.2062378	222.9937286	236.0339355	246.5569763	254.1229858	258.8312378	260.7907104	260.0752869	256.4267273	249.3720398	238.4381866	223.2478485	205.5193787	188.9418945	177.2747498	174.2012024	179.8634338	189.5247498	198.0929871	200.4915924	194.0424652	180.9014893	163.8045959	145.4936218	128.3119354	113.4466705	101.8622894	94.5271759	91.86088562	91.84740448	91.79691315	89.02155304	81.36077118	70.13452911	58.07486343	47.91187668	42.08855057	40.21974945	40.30509949	40.32274628	38.34067535	33.78625107	27.15128326	18.95493317
2020	Atlantic	Normal	R3	292.7744751	291.8888855	283.2793274	271.8063354	262.3303833	259.0010071	261.1591492	266.1575317	271.3351135	274.1539612	273.4257507	268.8254089	260.0357056	246.8213959	230.5488586	214.0883179	200.3764496	192.2835083	190.062561	190.3494873	189.5184479	183.9611664	172.1592407	156.820816	141.1677094	128.4119568	120.4472504	115.2083206	109.8993835	101.7207794	88.68924713	72.41526794	55.50738907	40.5721817	29.80803108	22.73167419	17.77586174	13.3694458	8.120959282	2.39870286	-2.425116062	-4.966430187	-3.963363171	-0.086100355	4.480767727	7.515530586
2020	Atlantic	Normal	R3	95.153862	97.02218628	103.1495438	112.7034988	124.8574905	138.6111145	151.7901306	161.7359467	165.7899628	161.6314392	150.8303223	137.4193878	125.4665985	118.8836746	118.3108292	121.3082047	125.3148651	127.7972031	127.2723923	123.7146378	117.2036209	107.8248749	96.25378418	84.36689758	74.18530273	67.72812653	65.98910522	66.9053421	67.8416748	66.17073822	59.95072937	50.3121109	39.23299026	28.68953323	20.44110489	14.78026962	11.4097538	10.03423309	10.29979038	11.30368233	11.82675743	10.65376949	6.706193924	1.145738125	-3.115889549	-3.110158682
2020	Atlantic	Normal	R3	139.6042938	138.7430573	137.7793274	137.7531128	139.7024536	144.4173737	150.9866943	157.7980957	163.235321	165.7739258	164.9363403	160.9031982	153.8727112	144.0997314	133.1515961	123.820282	118.9504776	121.3126678	130.4155884	141.2719269	148.5701141	147.0200806	134.5212097	115.4260101	94.85652161	77.93478394	67.87461853	62.20238113	57.39361191	49.91996002	37.33120346	21.94078636	7.384415627	-2.698290348	-5.359121323	-2.124163389	3.667418718	8.673148155	9.875989914	7.512598038	3.663378954	0.433915615	-0.160933837	2.498852253	7.937458515	15.64529324
2020	Atlantic	Normal	R3	331.1247559	328.4045105	326.0260925	324.4032288	323.9476318	324.922699	326.6210022	327.9230957	327.7133789	324.9407349	319.3450623	311.1662598	300.6500854	288.0812988	274.4752502	261.5386047	251.003418	244.5510101	241.4759521	237.7974548	229.2905426	211.7576141	184.7940216	155.6474915	132.4875946	123.4780426	132.5989685	151.3558807	168.9398651	174.5400085	160.3610535	131.9553986	98.57465363	69.47042084	52.47245026	46.12139893	45.19428253	44.46614075	39.18467712	29.32416725	17.54637146	6.556026459	-1.084708691	-4.837050915	-5.76129055	-4.955252171
2020	Atlantic	Normal	R3	303.1485596	308.5324707	317.5268555	325.7982483	329.0132751	323.6373291	311.5499268	296.8707581	283.7292786	275.9268799	273.5676575	274.4099731	276.1751099	276.6429138	274.7984009	270.7729187	264.7331238	256.8475342	247.0698395	235.0666351	220.4830322	202.969986	183.2116699	163.9703827	148.2545013	139.0763092	137.7996674	140.880249	143.8674164	142.3086548	132.9545135	117.9032364	100.7296066	85.01037598	73.70705414	65.74990082	58.43831253	49.06779099	35.34008026	18.96473885	3.940386295	-5.712872505	-6.261708736	1.507420659	13.25507832	24.54809189
2020	Atlantic	Normal	R3	210.3490448	204.3805389	199.1740417	196.3922272	197.6957855	204.2552338	213.8835907	223.0111389	228.0544128	225.8128357	217.3084259	206.2448578	196.3707733	191.2706757	191.1111603	192.8439636	193.301651	189.3558807	179.9193268	166.699585	151.6171112	136.5826416	122.9424286	110.9118805	100.5579453	91.95736694	85.01109314	79.11811066	73.58562469	67.71692657	60.97350311	53.50631714	45.65966797	37.77981567	30.17396164	22.94422531	16.09506989	9.638772964	3.618860245	-1.593016386	-5.437705517	-7.351831913	-6.830869675	-4.301453114	-0.924272656	2.129721403
2020	Atlantic	Normal	R3	257.9900208	267.2007446	281.8497009	296.3413086	305.0840149	303.540863	294.3565674	283.1601868	275.5847778	276.6929932	285.0592041	295.1367798	301.3203735	298.2469177	285.6099548	267.8666992	249.6638031	235.5639648	226.7411652	219.6917114	210.5739899	195.5600281	173.5875397	149.1644897	127.46492	113.664772	110.4673615	113.2068481	115.8560791	112.3820343	98.51730347	77.80700684	55.9544487	38.66683197	30.6240387	29.7676506	31.3166008	30.48591614	23.09609222	10.9988718	-0.520405471	-6.133432865	-0.927561104	13.59923649	30.90268326	44.30379486
2020	Atlantic	Normal	R3	196.7822723	204.6416779	215.1167297	225.3292542	232.4069824	234.0029907	231.3953857	227.3603058	224.6777954	225.8564301	230.3012543	235.4583435	238.7346802	237.6368866	231.6657104	222.1910553	210.6531219	198.4803925	186.1443176	172.8194885	157.5828247	139.5190582	119.1211395	99.71012878	84.94497681	78.48855591	82.15801239	92.28223419	104.1744614	113.1420975	115.5394135	112.3163681	105.7080917	97.94385529	90.89746094	84.1184845	76.21900177	65.80524445	51.72952652	35.26016998	19.03660583	5.72364521	-2.148661613	-4.022921562	-0.900100708	6.182716846
2020	Atlantic	Normal	R3	192.4186096	197.3519287	205.4506531	215.6707458	226.9710541	238.2645569	248.1761475	255.2076569	257.8618774	254.8291626	246.9267426	236.3234711	225.2067261	215.6916199	208.3893738	202.491272	197.1368408	191.4695435	184.894516	177.1762848	168.1067505	157.4797211	145.4972534	133.1806793	121.6539459	112.0370331	105.0085373	99.92771912	95.9067688	92.05885315	87.53717041	81.65802002	73.78553772	63.28582001	49.78863525	34.67472839	20.03382301	7.953695297	0.330715269	-2.875272512	-2.805817604	-0.61335355	2.598396301	6.512972832	11.42662811	17.65206528
2020	Atlantic	Normal	R3	327.2463989	324.6646118	317.2440186	309.0429688	304.1168213	305.7885132	312.4151917	320.2944031	325.7149048	325.2291565	318.3349304	306.4020081	290.8295288	273.0342102	254.7862549	238.191803	225.370697	218.3831787	216.7318878	216.3891907	213.0725555	202.5190125	183.3434906	159.9636688	137.4984131	121.0616531	113.7830048	112.8652878	114.4117355	114.5294647	110.0512009	101.0547791	88.51156616	73.39492035	56.73189163	39.9088974	24.45689964	11.90880871	3.625658035	-0.71217984	-2.383276939	-2.678594589	-2.805332899	-2.730505228	-1.443592787	2.093176126
2020	Reveille Russet	Heat stress	R3	5.007553101	9.763150215	8.458400726	3.976316929	-0.800321519	-3.265006065	-2.668504715	0.963987827	7.608034134	17.12779999	28.17645645	38.63764572	46.38328552	49.40834808	48.2781105	45.97387695	45.57068253	50.08303833	59.66410828	70.5295639	78.60406494	79.83961487	72.94015503	62.18191528	52.50321579	48.85020065	53.75299454	62.56398392	69.29766846	67.97832489	54.57356262	33.70726395	12.39393044	-2.348036289	-4.67587328	3.558690071	17.38775635	31.83896637	42.2776413	47.37965012	47.72125626	43.89434052	36.53961563	26.97357559	17.04201317	8.612205505
2020	Reveille Russet	Heat stress	R3	-6.060043335	-4.082837582	-1.407959223	1.147674084	2.771551371	2.908626795	2.77640748	4.314055443	9.483099937	19.96655655	34.55656433	50.20151901	63.82636642	72.44589996	75.18820953	73.16182709	67.54562378	59.51454544	50.12635422	40.25522232	30.76360893	22.51005173	16.15388298	11.94817924	10.08351612	10.76609802	13.7841568	17.71499062	20.92104912	21.76087952	19.08131027	13.95182514	8.047374725	3.035099506	0.394462526	0.26825738	2.267743111	6.000054359	11.00146866	16.11281776	19.78040314	20.43490028	16.66714478	9.333589554	1.075850725	-5.409833431
2020	Reveille Russet	Heat stress	R3	3.305906773	11.19548225	18.84561729	24.84695435	27.79208565	26.62516403	22.68097115	18.2845192	15.76668549	17.23373222	22.24504852	28.75065041	34.67515945	38.03499985	38.70596313	38.32556534	38.60163498	41.19707489	46.05994797	50.76721954	52.73179626	49.3685379	40.08643723	28.29645538	17.89195824	12.76436901	15.16643715	22.45247459	31.07639885	37.48822784	39.03055191	37.00299835	33.80088806	31.81564522	32.96994019	36.07902145	38.70423508	38.40691757	33.05114746	23.57522202	12.66939068	3.035619736	-2.76101923	-4.417720795	-3.408298016	-1.250094533
2020	Yukon Gold	Normal	R3	257.6681824	266.2649841	273.0853577	277.1721497	277.5682983	273.5217285	266.1827698	257.7232056	250.3265839	246.026001	244.3858337	242.9528961	239.2192688	230.7415161	217.1895142	200.7877502	183.9111786	168.9229889	157.1590271	148.1309509	141.1648407	135.5809326	130.6115875	125.2449799	118.4322128	109.1185303	96.80774689	83.2048645	70.5500412	61.08733368	56.48658752	55.00944138	53.66753769	49.47642136	39.88523102	26.22591591	11.8734026	0.226045102	-5.554124832	-5.4961586	-1.97514832	2.574990988	5.803006172	7.163460732	7.925819397	9.441239357
2020	Yukon Gold	Normal	R3	296.9171143	294.4019165	292.4932861	291.9473572	293.5202637	297.7669678	303.4181824	308.2144165	309.8864441	306.2939148	297.3686829	284.7321777	270.0565186	254.9904327	240.5576172	227.0259094	214.6143494	203.5400085	193.656662	184.1716156	174.2257843	162.9639435	150.1207733	137.0129242	125.2070847	116.2718887	111.0669785	107.6434174	103.3667068	95.59453583	82.33303833	65.37546539	47.90371704	33.10361481	23.79965782	19.61711311	18.49765778	18.3653965	17.23817444	14.46978474	10.37885666	5.319178581	-0.344053298	-5.653113842	-9.074007034	-9.04156971
2020	Yukon Gold	Normal	R3	188.6212769	194.8604126	197.0350494	196.8168945	195.8796234	195.7640991	196.7631531	198.4938049	200.5691833	202.6043701	204.3062439	205.4539642	205.824707	205.1917572	203.1350403	199.0040131	192.1344757	181.8680573	168.2475586	152.571701	136.2621613	120.7406769	107.2004623	96.21557617	88.26633453	83.83110809	83.0112915	84.42588806	86.32669067	86.96550751	84.81092072	79.59716797	71.52134705	60.78253937	47.6774559	33.36220169	19.44599533	7.544895172	-0.806095302	-5.142284393	-5.789020538	-3.089868307	2.613138676	10.96129608	21.578228	34.08386993
2020	Yukon Gold	Normal	R3	185.8159637	195.4168701	203.7356873	210.2045746	214.2537537	215.3857117	213.7435455	209.8082428	204.0764313	197.03302	189.1687469	180.962677	172.9036102	165.4608154	158.7734985	152.5746002	146.5677795	140.4645081	133.9313049	126.5702667	117.9756851	107.7418213	95.99029541	84.24117279	74.23715973	67.72097778	65.71853638	66.39442444	67.2101059	65.63291168	59.60476685	49.92502594	38.43601227	26.97809982	17.25298309	9.696735382	4.075508118	0.149593875	-2.310959339	-3.381705761	-3.026143789	-1.206671	2.091851711	6.306774616	10.29885864	12.8974905
2020	Yukon Gold	Normal	R3	306.6855774	318.276947	324.2871704	326.5409546	326.861084	326.8574524	326.1691895	323.3652039	317.0045776	305.8007202	290.920105	275.5390625	262.8905029	256.1155701	255.3065491	256.8838501	257.0472412	252.0237427	240.2533264	224.1115112	206.3800354	189.8367615	176.5134277	166.476944	159.4739227	155.2470551	153.1913605	151.2839203	147.1658478	138.4685211	123.4053345	103.5802994	81.84352875	61.04710007	43.78525543	30.36319351	19.87516785	11.41347504	4.13877964	-1.700368762	-5.070164204	-4.912669659	-0.228926182	8.577184677	19.6997776	31.2626667
2020	Yukon Gold	Normal	R3	277.0225525	291.8737488	308.459137	323.6065674	334.1438599	337.2229919	333.0057983	323.2731628	309.8236084	294.4263611	278.3095703	262.2698669	247.0900421	233.5432892	222.0686951	212.6991425	205.4441071	200.3071289	196.641449	192.649826	186.4140015	176.019577	160.7670288	143.1501465	126.1803513	112.8787994	105.3740768	102.316246	101.4999161	100.7099152	97.9263916	92.23691559	83.13531494	70.11734009	52.92878723	33.55564499	15.15971279	0.918397307	-6.235027313	-6.681378841	-3.237128019	1.224770784	3.910563469	3.922655344	2.264581442	0.024538826
2020	Yukon Gold	Normal	R3	257.4354553	259.6515503	257.6105957	253.6625977	250.1516724	249.1856232	250.6417847	253.1845856	255.472641	256.2094421	254.7977142	251.2202606	245.481369	237.5911713	228.0520172	217.9463348	208.3936157	200.5016632	194.3490143	188.1938324	180.0970459	168.1313324	151.6642151	133.4812775	116.9266205	105.3463364	101.0767365	102.4717331	106.9008408	111.735527	114.5640717	114.2579422	110.1632309	101.6260223	88.17989349	71.04202271	52.32022095	34.12423706	18.50132751	6.60421896	-1.088192225	-4.100915909	-2.019269228	4.390864849	13.15898037	22.26483536
2020	Yukon Gold	Normal	R3	227.5014038	237.5465546	247.2614288	253.6452179	253.6951447	244.9221039	229.5518494	212.3687286	198.17659	191.4961243	192.2112579	196.4344788	200.1590881	199.4741211	193.2654877	183.7940674	173.531723	164.9268341	159.0938416	154.7662964	150.4375	144.5949554	136.2592926	125.8281479	113.9296112	101.1859131	88.29154205	76.19686127	65.91667175	58.47164917	54.56604385	53.08771515	52.25264359	50.28266907	45.57931519	38.23942184	29.23482704	19.55495262	10.19702339	2.334051847	-2.730091095	-3.683563948	0.702343583	9.879975319	21.50485229	33.15823364
2020	Yukon Gold	Normal	R3	49.23339844	52.00434494	56.87291336	63.11177063	69.98771667	76.759758	82.55601501	86.44213867	87.48374939	84.81484985	78.73349762	70.47719574	61.31470871	52.50698471	44.99660873	39.34726334	36.09919357	35.784832	38.17684555	41.70610046	44.66088867	45.33145523	42.95335388	39.23285294	36.28635788	36.22638702	40.3119278	46.44065475	51.66842651	53.05893326	48.26570129	38.45201492	26.07023048	13.56684303	3.251629114	-3.885949612	-7.540023804	-7.412536621	-3.314805984	3.381302595	10.16134644	14.48744392	13.93304348	8.813778877	2.203098536	-2.71031642
2020	Yukon Gold	Normal	R3	234.6266937	239.2606354	250.297287	263.2167969	273.5012512	277.1483459	274.9292908	270.1991882	266.3366394	266.5073242	270.4589539	275.1521606	277.463562	274.3381348	264.9728088	251.2715912	235.3005371	219.1139984	203.7077637	188.2006531	171.5161285	152.5777283	131.4358978	111.0903015	95.02694702	86.72988892	88.16949463	95.34934235	102.7945099	105.0319977	97.62203979	82.22640991	62.74322128	43.07254028	26.79411697	14.64395332	5.863909245	-0.319777936	-4.645716667	-7.301733971	-8.076791763	-6.745959759	-3.124569893	2.079742908	7.252141476	10.73647022
2020	Yukon Gold	Normal	R3	184.5643768	185.7247009	184.302597	182.5935211	182.8968506	187.2521973	195.3749542	205.7226868	216.7393188	226.8726501	234.6291046	238.5599823	237.2205505	229.2324219	215.4867859	199.6072235	185.3775024	176.5540314	174.072876	173.854538	171.3096924	161.8529663	143.4087372	120.5107498	98.77674103	83.8166275	79.45127106	82.40779114	87.65546417	90.17337799	85.95034027	76.98105621	67.45941925	61.58520126	62.88824463	68.94721985	74.21385193	73.10665894	60.57148743	38.85303879	15.56317997	-1.56316328	-5.062552929	6.218196869	27.07567024	52.02404404
2020	Yukon Gold	Normal	R3	342.406311	343.4037781	343.1426697	341.7210388	339.23703	335.8590393	332.4312744	330.1592102	330.2542725	333.7539978	338.9537659	341.9008789	338.5840759	325.1170349	301.8537903	274.2673645	248.1317139	229.1855164	219.827652	216.5273285	215.1482697	211.550293	203.1439972	191.4063873	178.4843903	166.5151672	157.0050201	148.9485474	140.7153168	130.6768646	117.5152817	101.7603149	84.61551666	67.28251648	50.90823364	36.09858704	23.18213844	12.48355389	4.311869621	-1.219189644	-4.140359402	-4.485754967	-2.301864624	2.016637325	7.72028923	14.05343342
2020	Russet Norkotah 296	Heat stress	R3	-11.01500702	4.24305582	21.54378891	36.72965622	45.63896561	44.71940231	36.14521027	25.17266846	17.08148956	16.82326317	23.87692642	33.24875259	39.83173752	38.647789	29.33989716	17.12137222	7.537554741	6.090375423	14.66246319	28.70880508	43.02387238	52.40214539	53.55215454	48.19025803	38.8648262	28.1164341	18.17314911	9.970069885	4.149327278	1.33327949	2.010424614	5.746715546	11.79081631	19.38602829	27.70499992	35.3461647	40.59936523	41.74271774	37.23403168	27.85142517	16.07223892	4.424594879	-4.622240543	-9.763824463	-10.88572884	-7.913312912
2020	Russet Norkotah 296	Normal	R3	163.1626282	154.379425	146.5068817	143.7076874	147.8066254	155.577713	163.1426239	166.6152191	163.3280945	154.6920013	142.9711761	130.4415741	119.1428528	109.934967	103.2872314	99.66506958	99.35811615	101.1735992	103.1784973	103.4339371	100.1533737	93.63426971	85.6975174	78.19524384	72.92100525	70.02967072	67.97299194	65.12262726	59.86784363	51.66624069	41.55159378	30.68464088	20.22611427	11.13166904	3.931177616	-0.906032205	-2.908627987	-2.069739819	0.206246123	2.255818129	2.413452625	-0.291740954	-3.858674526	-5.477514267	-2.343048334	7.527357101
2020	Russet Norkotah 296	Normal	R3	112.3472824	118.876152	124.3010788	127.0181046	126.4506226	124.2466354	122.3451385	122.683197	126.3267746	131.3926239	135.3861542	135.8049774	130.7677765	121.6530457	110.9134445	101.0055695	94.06764984	89.61486816	85.85577393	80.98718262	73.37194061	63.66194534	54.18097687	47.29187012	45.23833084	47.43006897	50.30023956	50.14136505	43.31238556	29.59019852	13.8200655	1.261312723	-2.850174904	3.475562334	15.39886761	27.21225166	33.21192932	29.93044472	20.62299347	9.800634384	1.970521569	0.458049744	3.494378805	7.941102028	10.660923	9.098374367
2020	Russet Norkotah 296	Normal	R3	235.361496	232.1447449	231.4980469	235.7223969	245.6773529	259.1404419	273.4829712	286.0801086	294.7172241	298.5663757	297.0964966	289.7687073	276.583252	260.3175964	244.6712036	233.3434448	229.4204865	230.9220276	233.3131104	232.0470581	222.936554	206.7317963	187.7767181	170.5012054	159.1749725	154.141983	151.6172485	147.6322174	138.2808533	122.8211212	105.2415237	89.89771271	81.14144135	80.75415802	85.12667084	89.96230316	90.9721756	85.21899414	73.84355927	58.74451447	41.82048035	24.98571587	10.2013483	-0.548054874	-5.285738945	-2.546360493
2020	Russet Norkotah 296	Normal	R3	113.2954788	117.4239349	119.4935837	118.767601	115.1517792	109.948349	104.643158	100.7220612	99.14551544	99.1161499	99.45967102	99.00956726	96.78488922	92.8105545	87.44740295	81.05432129	74.04099274	67.27217102	61.82744217	58.7961731	59.14858627	62.29825974	66.52010345	70.06362915	71.22133636	69.42241669	65.27772522	59.45473862	52.61899948	45.33252335	38.00498199	31.02847481	24.80290604	19.49381256	14.80578709	10.38092709	5.861329556	1.37737	-1.467917562	-0.796023667	5.271950722	17.65197754	33.13384247	47.39570236	56.11375046	55.88801956
2020	Russet Norkotah 296	Normal	R3	139.061264	146.0081635	153.0619812	159.2353973	163.8087006	166.6266632	167.6082001	166.6723022	163.7789307	159.0072021	152.4733429	144.2877197	134.6661682	124.38311	114.3946228	105.654808	99.00841522	94.30995178	90.93149567	88.23731995	85.61318207	82.66358948	79.16492462	74.89160919	69.63955688	63.64218521	57.58407211	52.18105316	48.13138962	45.68410873	44.42028427	43.86044312	43.52705002	42.84883499	41.05139542	37.3368988	30.90945435	21.65091324	11.49195576	2.74997592	-2.263488293	-1.98676753	1.896357894	6.8314991	10.26784706	10.09979343
2020	Russet Norkotah 296	Normal	R3	45.19955063	35.9706955	25.44035339	19.45567131	21.41360283	29.42497063	40.90528107	53.27297211	64.08515167	71.36865997	73.24604034	67.84470367	54.14461136	35.6472168	17.34712791	4.23895216	0.636635602	5.160727501	13.58952999	21.68154907	25.44987297	24.48083115	20.95938683	17.13495255	15.19347191	15.82771778	18.16796494	21.26734161	24.18678665	26.13079262	26.52358055	24.80694962	20.42757988	13.60266209	6.173407555	0.187084839	-2.311003447	-0.341869295	3.871875763	7.50799942	7.74533844	2.803519249	-4.614596844	-10.6024313	-11.25187492	-3.549853802
2020	Russet Norkotah 296	Normal	R3	69.48925781	83.11490631	96.38630676	106.3177032	111.2534103	112.4185944	111.4134369	109.8420258	108.8123322	107.7878265	105.886261	102.2195206	96.32724762	89.98928833	85.71989441	86.03720856	92.81288147	102.5084152	108.8900146	105.7101898	87.37184906	57.44392395	26.17502213	3.962195158	0.802101851	16.57612038	40.59513092	61.66996765	68.75208282	58.18941879	37.30452728	14.30277061	-2.624158382	-8.885978699	-7.459636688	-2.268635273	2.762009144	4.819411278	4.437830448	2.766340017	0.962580919	0.036749844	0.391232938	2.268172503	5.907532215	11.35731697
2020	Yukon Gold	Heat stress	R3	323.1914673	333.6235657	339.1459656	336.9673157	326.7610779	313.5679016	303.1237488	301.1763	310.8638916	326.5982361	340.9473267	346.479187	337.515686	317.6639404	293.5817261	271.9386597	258.5409851	252.0035553	247.3592529	239.6174622	224.1508636	201.4532318	175.7449341	151.3400269	132.4119873	119.8881989	111.2858658	103.9542313	95.29333496	84.66022491	74.33383942	66.83921051	64.66619873	68.171875	73.16251373	74.87017059	68.53472137	51.84135056	29.82289314	8.891098022	-4.542286873	-5.854578018	1.91709435	13.6743536	24.31481361	29.51722145
2020	Yukon Gold	Heat stress	R3	512.1615601	516.5697021	515.8120728	507.0896301	490.0488281	469.6152954	451.4061584	441.0345459	441.4534912	446.6433716	448.6958618	439.706543	413.964386	377.4087219	339.8031616	310.9190369	299.1116943	300.8537292	306.6957703	307.147522	293.4060974	266.135498	232.9293213	201.52771	179.4325256	167.9815216	162.0769501	156.320282	145.3754425	127.4317856	105.90522	84.63158417	67.43693542	56.25866699	49.05565643	43.29068375	36.42066956	26.8849678	16.06432343	5.886366367	-1.719325662	-5.252759933	-5.058938503	-1.981243014	3.140501499	9.531497955
2020	Yukon Gold	Heat stress	R3	218.9076385	240.1455841	258.0813599	267.5593262	266.2478943	257.9484558	247.2591858	238.7782593	235.5765228	235.5529633	235.5245209	232.308136	223.5684052	211.4738312	199.6890106	191.8629303	191.0664215	195.4836121	200.8533325	202.8987732	197.6985931	186.2884827	173.3134918	163.5007477	161.3664093	166.2273865	171.9514313	172.1445465	160.5220947	136.440094	107.5904846	82.36441803	69.10619354	71.03508759	80.5774231	88.78842163	86.73892212	69.33572388	43.06372833	16.56410027	-1.529814601	-4.881541252	2.923802376	15.63409996	26.99683571	31.82182503
2020	Yukon Gold	Heat stress	R3	4.299837589	18.81652832	34.34929276	47.75404358	57.07029343	62.87075806	66.06408691	67.55307007	68.00221252	67.24790955	64.95661926	60.79480743	54.58322906	46.99030685	38.95398331	31.41806793	25.22675705	20.44495392	16.73716736	13.77181244	11.22121334	8.869020462	6.577009678	4.203050613	1.628204584	-0.988245428	-3.177037716	-4.456870556	-4.349289894	-2.837251425	-0.574146211	1.732897282	3.374995947	3.961057663	3.755120754	3.103867292	2.35269022	1.705276847	0.946515858	-0.219372824	-2.092382908	-4.763406277	-7.447554588	-9.127802849	-8.77676487	-5.65889883
2020	Yukon Gold	Heat stress	R3	367.0718994	364.7251892	359.7855225	353.726593	347.7818298	342.6573486	339.0006714	337.4534607	337.9542542	338.0743713	334.879303	325.4403992	307.7958069	285.1301575	262.3135986	244.2221832	235.0170898	232.9044342	233.113739	230.8550568	221.6918945	206.1194305	188.2285309	172.1901703	162.0151367	157.6692963	154.8919678	149.2212982	136.2657318	115.1571579	90.26576233	66.38357544	48.28703308	38.40098572	34.18740463	32.48717117	30.14114952	24.97264481	17.7717495	9.879337311	2.632378817	-2.757158518	-5.641596794	-5.524631023	-1.906201959	5.416651249
2020	Yukon Gold	Heat stress	R3	292.8099976	308.2464294	321.4107666	328.09021	326.2204285	318.3601379	307.6754456	297.3265991	289.4465637	282.6799316	274.9311218	264.1143188	248.8546143	231.5778961	215.9581299	205.6711578	203.7386017	207.6742401	212.2555237	212.2325439	202.7792511	184.8195801	163.4903412	144.0123749	131.4424133	126.4641495	125.1948853	123.5370789	117.4439545	105.5660172	90.54008484	75.3369751	62.91382217	54.82737732	49.69103241	45.75098038	41.24952316	35.04223251	27.81867218	20.6199646	14.47942066	10.17058563	7.326378822	5.271126747	3.33696866	0.974989057
2020	Yukon Gold	Heat stress	R3	-18.62385368	-3.28670907	11.51222706	22.41647911	27.81708145	29.8700161	31.21954727	34.51775742	41.29172134	49.30289459	55.52171326	56.91275406	51.25114441	40.55614853	28.25328445	17.76611137	12.10999203	10.89528084	12.02965164	13.40511036	13.03248119	10.64260674	7.219698906	3.775550842	1.286227703	-0.127099007	-1.216817737	-2.782166481	-5.606304169	-9.486967087	-12.76869678	-13.67555714	-10.43509579	-2.856249809	5.933176994	12.38248348	12.93707275	5.796171665	-5.597028732	-16.81478882	-23.42937469	-22.28087044	-15.65864182	-7.323085308	-1.019453049	0.296795517
2020	Yukon Gold	Heat stress	R3	492.477478	500.5795288	505.2702942	502.9739685	492.2241516	476.0974121	458.2718201	442.4216003	431.0256653	422.519928	414.4887695	404.5204163	390.875061	375.3987427	361.1133728	351.032959	347.5505066	347.6995544	345.8574524	336.3780823	314.209137	282.5364685	250.5499725	227.5722504	222.5509796	234.7423859	253.293335	266.8702087	264.2800598	242.161911	208.7446747	173.1947174	144.6550293	127.8193283	118.0258942	109.425499	96.18062592	74.8287735	49.07147598	23.94623375	4.494441509	-5.338210106	-6.291264534	-0.368277073	10.4329052	24.02699661
2020	Yukon Gold	Heat stress	R3	212.2282104	224.3011169	234.6680145	239.2309723	236.2670288	229.1763306	222.0328064	218.9064941	222.2873535	229.3411102	236.1143951	238.6498566	233.7402191	222.1273804	205.8560028	186.9707031	167.4907684	149.1971436	133.7633972	122.8552628	117.9548798	117.9526138	119.8423157	120.5807419	117.2066803	108.9171219	97.15904999	83.48687744	69.45502472	56.53586197	46.09630203	39.48958206	38.05918121	41.68177414	47.13246918	50.7938118	49.05028534	39.91724014	26.28892899	11.97562408	0.789548695	-4.162151337	-2.793572187	4.177636623	16.03057098	31.71539116
2020	Yukon Gold	Heat stress	R3	289.8300781	307.617218	321.6963501	327.4291382	322.8062744	311.4393921	297.6863098	285.8970337	279.1715393	276.363678	275.4485168	274.3853149	271.4421082	266.4649353	259.811615	251.8555603	242.9819031	233.8726807	225.3348846	218.1833496	213.1118164	209.2359009	204.5149536	196.8731842	184.3441772	167.2896271	148.5360718	131.0233612	117.6405258	109.0500565	102.5941315	95.34538269	84.39208221	68.58422089	50.48661423	33.14456558	19.58775139	11.71693325	8.018815994	6.331665516	4.505468369	1.003489733	-3.000124931	-5.616445541	-4.947761059	0.444478393
2020	Yukon Gold	Heat stress	R3	396.839386	402.1964111	407.1781921	410.7807922	412.4007568	412.3036499	410.864563	408.4603882	405.1282654	399.7568665	390.9927063	377.4841919	358.4676514	336.3200989	314.4438477	296.249054	284.6029053	277.9058228	272.3257751	264.0131531	249.4152374	229.0515594	206.420166	185.0855255	168.5066223	157.5662689	150.4363708	145.1696472	139.8207855	132.8155823	123.1208572	109.7444077	91.71163177	69.64754486	47.56386185	29.9000473	21.09360886	23.23048782	31.35170364	39.17992401	40.43780518	30.89097977	15.1000042	-0.01715002	-7.538600922	-1.961950064
2020	Yukon Gold	Heat stress	R3	191.9362183	201.0356293	208.7736053	212.9981384	212.5748596	208.5314484	202.1905365	194.8649902	187.6020508	180.5114594	173.5174103	166.538208	159.6367493	153.6317291	149.5879822	148.5722656	151.3232422	155.8178101	158.6579132	156.4357147	146.0636749	128.9093475	109.5902786	92.80216217	83.07268524	80.94713593	82.80088043	84.8061676	83.18795013	76.53253937	66.93795013	56.7912674	48.4639473	43.13994598	39.4719696	35.80413437	30.47664261	22.56212425	13.3500061	4.541821003	-2.166754723	-5.435388088	-5.491281986	-2.973986864	1.474812984	7.214362144
2020	Russet Norkotah	Normal	R3	134.874527	148.3385162	158.2229767	158.8535919	148.302124	132.7438354	119.4009018	115.4993668	125.4195938	143.9325714	163.7877808	177.7366791	179.9584656	172.179184	158.6092682	143.4669952	130.6287689	121.1781158	114.7941971	111.152298	109.9003525	110.3327789	111.4861832	112.3874207	112.0730743	109.6774292	104.4323959	95.58357239	82.40387726	65.89673615	49.64170837	37.41955185	32.99929047	37.52690887	46.63471603	55.25775909	58.3330307	52.67253494	40.70740509	25.92542267	11.81241322	1.43428123	-3.928225756	-3.480458498	3.581163883	17.40480614
2020	Russet Norkotah	Normal	R3	137.8112793	154.6236115	168.3971863	173.8811188	168.7444916	156.9727478	143.3736572	132.7490845	128.4243164	128.7051697	130.8505402	132.1173706	130.3055878	126.0959854	121.1165924	116.9974289	115.104805	114.6097488	113.5797653	110.0823364	102.3666229	91.26573944	79.49171448	69.79956055	64.84075165	64.57147217	66.13538361	66.54529572	62.85700607	54.57941055	44.85032654	37.09857941	34.74518204	38.84397507	45.48783493	50.13685226	48.25891495	37.45862579	21.79177856	6.51141119	-3.125518322	-3.405026197	2.781602859	10.7566061	15.8515377	14.34505367
2020	Russet Norkotah	Normal	R3	111.1608505	115.9948807	122.4880829	128.1216125	131.588562	134.2118835	137.6543579	143.58078	152.4293213	160.5083008	163.2549286	156.1113129	136.0410309	108.0984955	79.99435425	59.44708252	53.13705444	59.09719849	71.04597473	82.67158508	88.04698181	86.57910919	81.57433319	76.42298889	74.39139557	75.61306763	76.9431839	75.08068085	66.78504181	51.85384369	34.59050369	19.66466904	11.72937584	12.6905899	18.6769371	25.08559418	27.3156929	22.56909943	13.45490837	3.595881939	-3.386191368	-4.69549799	-1.09473002	5.699699402	13.97352695	22.06200409
2020	Russet Norkotah	Normal	R3	175.1036224	187.4268188	196.4629211	198.0434113	190.5622864	177.9663086	164.9209442	156.0955963	154.5873871	158.1887665	163.5827942	167.4447327	167.0865479	163.1678619	157.4459534	151.6839905	147.3287048	143.2369843	136.9668732	126.0686722	108.4011917	86.05180359	64.19966888	48.10012436	42.80927658	48.61956787	60.84492493	74.55903625	84.88051605	89.15454102	88.03096771	82.42724609	73.26472473	61.50965881	48.24160767	34.55379486	21.53748703	10.23122025	1.507511616	-3.792368889	-4.82302475	-1.159767628	5.842255592	14.34212208	22.50092888	28.7629776
2020	Russet Norkotah	Normal	R3	128.8924255	140.151825	148.6642303	150.8583069	145.2994232	135.1896973	124.3347244	116.5401306	114.3556671	116.1064835	119.2231903	121.1422653	119.8685455	116.4537201	112.9495163	111.4037323	113.500885	117.8180771	121.3894348	121.2393265	114.6694641	102.9346695	90.16087341	80.53650665	78.08203125	82.38430023	88.40713501	90.89561462	84.68073273	68.9587326	49.4180336	32.26660538	23.69482613	26.4301796	35.92476654	46.70881653	53.31059265	52.0435257	44.56088638	33.51399231	21.5561142	11.02997494	2.930643797	-2.098375082	-3.421266556	-0.604650736
2020	Russet Norkotah	Normal	R3	2.311262846	9.03599453	13.17398071	13.03495693	8.518505096	2.942176819	0.076473825	3.683396578	15.8800087	33.22001266	51.08306122	64.85466766	70.81098175	69.98204803	64.95845795	58.32885361	52.49242401	48.1803894	45.30755997	43.77117157	43.44697571	43.73415756	43.70183182	42.40542984	38.95312881	33.71677399	28.39437866	24.74060059	24.49251747	28.10400581	34.13441086	40.98487091	47.06629562	51.01029205	51.94065857	49.03978729	41.48616028	29.31764221	15.12287045	1.967050552	-7.080823898	-9.719381332	-6.920535564	-0.543741286	7.561574936	15.62073517
2020	Russet Norkotah	Normal	R3	-4.686254978	4.106909752	14.27842903	23.81116676	31.37720108	37.15837479	41.52793884	44.86304855	47.6404686	50.66508865	54.81406784	60.96651459	69.54450226	78.55995941	85.23574066	86.78884125	80.85424042	68.52002716	52.60085297	35.91918945	21.23305321	10.33561611	4.320828438	4.264814377	11.13501644	23.23942757	36.1064949	45.13380814	45.78535461	37.08372879	23.33666801	9.279655457	-0.36941117	-3.125031948	-1.208469868	2.564130306	5.37693882	5.411644459	3.828302622	2.351197958	2.697724819	5.943723679	10.40450096	13.64716148	13.2446661	7.441853046
2020	Russet Norkotah 296	Heat stress	R4	-1.072034597	9.66225338	15.10785484	15.3237381	11.11105919	4.856913567	-0.856576502	-3.432746172	-1.278720617	3.867269993	9.568049431	13.38170815	13.44423485	10.95802402	8.125472069	7.160692215	9.898893356	15.11668777	20.05944252	21.95298576	18.28878021	10.10124969	1.026383877	-5.253013134	-5.190788746	1.237240434	10.36139297	18.35184288	21.41385078	18.34251785	11.75326157	4.573997974	-0.267626017	-1.255168915	0.197990835	2.307678223	3.289610624	2.182982206	0.510331869	0.254404962	3.393779278	11.03565121	20.49734879	28.07646942	30.07842255	23.72659111
2020	Russet Norkotah 296	Heat stress	R4	147.6271362	160.7605591	172.4541016	180.7201691	184.5048065	184.8008881	182.8669281	179.9575653	176.9758148	173.6372681	169.3996429	163.7245789	156.351059	148.4516907	141.6755981	137.6641235	137.7578278	140.687851	143.8924408	144.7902374	141.0030823	132.7660217	122.2321167	111.6012955	102.9875488	96.34080505	89.35707855	79.63082886	64.79557037	45.0668602	24.46493721	7.330348015	-2.019792318	-1.815245032	4.327615261	12.13242912	17.310215	16.99751663	12.60432148	6.337485313	0.407774359	-3.360788822	-4.788612366	-4.128657818	-1.640143871	2.301861048
2020	Russet Norkotah 296	Heat stress	R4	-1.531418204	21.82144165	45.08108902	60.14258575	63.11975861	59.27095032	55.0459137	56.87878418	68.63337708	85.42350769	100.5309601	107.2375336	100.5749969	84.84077454	67.39867401	55.59689713	55.74847412	65.33050537	77.441185	85.13182831	81.98890686	68.92701721	52.19670486	38.17740631	33.03372192	37.57868958	47.04330826	56.38905716	60.63599777	57.79639435	50.32389832	41.01983643	32.69723511	27.05976295	23.51420403	21.17046738	19.15018654	16.72342491	13.66416073	9.84401989	5.122916222	-0.256727159	-4.420853138	-5.077417374	0.090404794	12.6000948
2020	Russet Norkotah 296	Heat stress	R4	4.643568516	25.52856827	47.39241028	64.22370148	72.60481262	74.71378326	73.46501923	71.76509857	71.66707611	72.31190491	72.2292099	69.94862366	64.40014648	56.61340714	48.30944061	41.20927811	36.89527512	35.76619339	37.62509918	42.27895737	49.47419357	58.1994133	66.88853455	73.96767426	77.89613342	78.10979462	75.05429077	69.22995758	61.13711929	51.61399078	41.98707199	33.6258316	27.89583206	25.32864952	24.70586205	24.58443642	23.52915573	20.53058052	15.87809849	10.0993824	3.726009846	-2.523159981	-7.127254963	-8.345866203	-4.436285496	5.723768234
2020	Russet Norkotah 296	Heat stress	R4	69.41434479	86.22219849	100.1343384	107.5373688	106.6870117	99.8819809	89.94831848	79.71012878	71.33133698	64.76300812	59.48351288	54.97516632	50.89994431	47.90030289	46.93315506	48.9573555	54.57825089	61.42266846	65.63306427	63.34212875	51.12590408	31.71864891	12.35265446	0.353972733	2.759587526	19.14929199	41.31708145	60.68764114	68.79309082	62.78663254	48.16913223	31.11332512	17.77632713	11.72345161	11.04931355	13.16883755	15.49108982	16.06185532	14.85074806	12.18089485	8.381284714	3.894187212	-0.311012805	-3.129101276	-3.450930119	-0.391011119
2020	Russet Norkotah 296	Heat stress	R4	4.868033409	4.354819298	1.312302709	-2.024286509	-3.78344202	-2.85866642	1.740518928	11.02490997	24.97381401	40.17580795	52.49682236	57.81058502	53.13537216	41.64960098	28.53169632	18.97961426	17.54677963	23.54442787	33.64707947	44.51752472	52.990448	58.33020401	61.55506134	63.73016357	65.8894043	68.02370453	69.07320404	67.92337036	63.48308182	55.98936462	47.67141724	40.91470337	38.08514023	40.0916214	44.71804047	49.36547852	51.43501282	49.08944321	42.75719452	33.30028534	21.58073235	8.823831558	-2.131834507	-8.037405014	-5.635241032	7.393220901
2020	Reveille Russet	Normal	R4	1.282752514	10.83871078	15.78093815	14.55429935	7.638812065	-0.028470892	-2.944091797	4.403399467	24.75635338	51.55938721	76.29202271	90.43768311	87.58135986	72.47600555	53.53081894	39.17455292	36.69530869	43.93979263	54.05159378	60.13131714	55.83426285	42.46807861	26.91072083	16.16514206	16.96867561	29.28130722	45.97708893	59.59022522	62.76039124	53.19366837	36.1195755	17.38091469	2.800950289	-4.183928967	-5.149464607	-2.30700469	2.125872612	6.307302952	9.465373993	11.03898621	10.45922661	7.586871624	4.106915474	2.192393303	4.011348724	11.07458878
2020	Reveille Russet	Normal	R4	0.174011707	0.934031963	1.662686825	4.019701958	8.966860771	15.94928551	24.22045708	33.029953	41.56289673	48.78174973	53.59820175	54.92588806	52.15306091	47.166008	42.67329407	41.38738251	45.49925613	52.82685089	59.01622772	59.69586563	50.90831375	34.4558754	16.34398842	2.667933464	-0.676386416	6.97978735	20.85404396	35.90814972	47.14489365	51.83854294	50.63446045	44.44558716	34.19462585	21.40584946	8.880871773	-0.424400598	-3.548172474	0.825171173	9.094081879	16.72929192	19.20734406	13.52431107	3.240720749	-6.333087921	-9.877398491	-3.178051233
2020	Reveille Russet	Normal	R4	4.312282085	16.91894341	27.49089241	32.88013458	31.91133118	27.68258095	23.84862709	24.06225395	30.46062469	40.07152557	48.84461975	52.73152161	48.73267746	39.4032135	29.13419914	22.31084442	22.68163872	28.64351082	35.9215126	40.21725845	37.59955597	29.1059494	19.40680885	13.25453186	15.21205902	25.09233475	37.74345779	47.78306198	49.90103912	42.74822617	30.84069252	19.17887878	12.73783779	13.88324833	19.4749279	25.67152405	28.63754082	25.89686203	19.06516075	10.51593208	2.628521919	-2.635840654	-5.087872505	-5.021906853	-2.726735592	1.461648941
2020	Reveille Russet	Normal	R4	-1.530665159	4.191875935	16.34830284	32.1449585	48.72934723	63.29975891	74.28495026	81.49648285	84.82405853	84.16518402	79.96422577	73.606987	66.56127167	60.30272293	55.96712494	53.82697678	54.03369904	56.72307205	61.7105751	67.49917603	72.27935791	74.22596741	72.0255661	67.39207458	63.17221832	62.22443008	66.94622803	75.45776367	83.53154755	86.89711761	81.58869934	67.99597931	49.96959305	31.44610977	16.28006554	6.126778126	0.227503106	-2.305423021	-2.351769924	-0.55236429	2.823776722	7.538987637	13.35106945	19.71687698	25.42529678	29.19099808
2020	Reveille Russet	Normal	R4	2.13710475	10.44123936	24.77587509	41.46839142	56.81100464	67.17797089	71.98259735	74.04445648	76.37451172	81.94858551	91.27373505	100.689064	106.1156845	103.4864578	91.26156616	74.38947296	58.8538208	50.64212799	53.63647079	63.43374634	73.58789825	77.63724518	70.50291443	55.45758438	38.89113617	27.21689224	26.06690788	33.75684357	44.57501602	52.76285934	52.91338348	45.06098557	33.5213356	22.72336197	16.97882271	17.41196823	21.63142395	27.06613159	31.16065216	32.40642929	30.88474083	26.81359291	20.41879845	12.31679535	3.983398914	-2.996433973
2020	Reveille Russet	Normal	R4	1.522816539	9.14111805	11.44248009	9.984962463	6.400846481	2.29506588	-1.043983102	-2.683848858	-1.719156623	2.756255627	10.68800926	20.43524551	30.1967907	38.16756058	43.32762527	46.6687851	49.50314331	53.13108444	58.29049301	63.38722992	66.28027344	64.80516815	57.35995102	45.65126419	32.63574219	21.26611328	14.25292492	12.00593662	13.64975357	18.30898094	25.05744171	32.35958862	38.20721054	40.56085205	37.47871399	29.28071022	18.75941849	8.859755516	2.479763746	1.107185006	4.04552412	10.41795921	19.34666061	29.71137047	39.87230682	48.14671326
2020	Reveille Russet	Heat stress	R4	118.4974747	132.9012146	141.1517792	144.2442932	143.2441864	139.7090454	135.4465027	132.2602692	131.836853	134.0932465	137.6065826	140.9384003	142.6658325	142.2136688	139.9364319	136.2354431	131.5042725	125.7614746	118.3966904	108.7331467	96.10972595	80.98636627	66.52616119	56.29062271	53.84518051	61.14979172	74.39097595	88.46227264	98.25724792	99.5483551	92.90100861	80.447052	64.34564972	46.70911407	29.40755081	14.18998146	2.801516771	-3.15335393	-3.913708925	-0.955943167	4.213451385	10.14312267	16.13567924	22.2242012	28.46910858	34.90738678
2020	Reveille Russet	Heat stress	R4	4.280970573	26.66178513	47.79109955	63.59710312	70.60564423	70.26053619	66.44699097	63.06976318	63.7601738	68.39562225	74.00195313	77.55423737	76.13300323	70.20549774	63.96554184	61.81787872	68.09695435	82.99658203	99.93713379	111.7335129	111.1967316	95.34872437	71.32861328	47.77552414	33.32468033	33.65427399	43.79014587	56.38314056	64.06847382	61.04387665	49.8273735	35.72605896	24.04312325	19.37862968	20.59436226	23.78647614	25.0355072	20.76963997	11.67487717	1.323938608	-6.651938915	-8.789408684	-4.931729794	2.010254622	9.002246857	13.08008194
2020	Reveille Russet	Heat stress	R4	3.513987541	25.74833679	44.11036301	55.54024124	57.51330185	51.9033165	42.75592804	34.13631821	29.85184097	30.13955498	32.54119492	34.53600311	33.67352676	29.48378563	23.71945572	18.23477745	14.87617493	14.64241886	17.15337181	21.90389824	28.3810482	35.91952896	43.47514343	49.94509506	54.22659302	55.5332489	54.1997757	50.80306244	45.93953323	40.28765106	35.07274628	31.70374489	31.58566666	35.75634003	42.33953857	48.03325272	49.53546524	43.86838531	32.07375336	17.90814781	5.190656185	-2.415893078	-4.248526096	-2.428613901	0.826090097	3.318130732
2020	Reveille Russet	Heat stress	R4	2.366568327	15.37467766	27.46398926	34.34851837	32.45712662	24.19913864	14.9448185	10.08005905	14.56496811	27.19168472	42.12344742	53.40238953	55.27768707	47.37350845	35.28277969	24.91482544	22.1203804	28.64080048	39.50260544	49.11902618	51.91110992	45.42490387	34.72598267	25.98149109	25.37809753	36.61419296	54.55223083	72.03903961	81.94097137	78.6986084	65.24472046	47.34800339	30.78497887	20.73059273	17.55511475	19.32021332	24.0602169	29.82898712	34.80928421	37.27762985	35.51053238	27.92123222	15.84873867	3.327382326	-5.491516113	-6.574279785
2020	Reveille Russet	Heat stress	R4	2.907966852	10.53280926	21.57850838	33.56357956	44.21746826	53.12509918	60.77763748	67.67797852	74.2625885	80.01093292	83.68371582	84.0377121	79.88051605	71.94547272	63.0753212	56.22997665	54.33811188	58.12526703	64.74277496	71.01773071	73.7772522	71.56719208	67.09746552	63.67565536	64.6288681	71.81545258	81.87892914	90.2987442	92.53873444	85.28926849	71.73684692	57.23590469	47.15653229	46.05238724	52.02792358	60.08212662	65.1905365	62.74667358	53.45654297	41.59256363	31.50528526	27.33040428	28.92628098	32.17080307	32.80513763	26.68373489
2020	Reveille Russet	Heat stress	R4	0.028507404	9.26458168	15.57877064	19.20934677	20.50004768	20.65789604	21.30788422	24.08671761	30.48266792	39.87072754	50.0477562	58.76765823	63.85463333	65.10555267	64.50478363	64.14605713	66.10749817	70.80315399	75.94394684	78.99081421	77.41249084	70.19725037	59.98180389	49.9497261	43.28461075	42.1231575	44.8364563	48.9557457	52.01226425	51.9317894	48.77289581	43.30120087	36.28623199	28.55219269	21.31001091	15.95030308	13.8754015	16.27670288	21.71279144	26.96100044	28.76741409	24.07342911	13.72278404	2.172501564	-5.983805656	-6.246432304
2020	Reveille Russet	Heat stress	R4	5.019060135	21.37286568	38.36553955	53.37032318	64.1042099	71.1396637	76.45539093	82.04573059	89.71361542	98.41431427	104.9937286	106.2391663	99.090271	84.77185059	69.23918152	58.71316147	59.3287468	71.92794037	88.74334717	101.20681	100.7618942	83.6490097	57.66719437	32.31468964	17.09754562	18.28744698	30.58185387	46.07275772	56.84434128	56.66828156	48.33188629	37.63027573	30.37027931	31.5110817	39.37123871	49.02711487	55.54726791	54.37525177	45.53665543	32.17424774	17.47768402	4.589733601	-4.55022049	-9.120791435	-8.33441925	-1.451448321
2020	Sierra Gold	Normal	R4	-5.396513462	7.443118095	18.91354561	24.98931503	22.36371994	13.57380867	4.051156998	-0.741644502	4.243030071	18.23218346	36.08468246	52.54586411	62.48607254	64.17798615	59.65991592	51.16547775	40.93610382	30.97104645	22.8789196	18.24881172	18.65419197	24.59429932	33.98635101	44.35303116	53.22873688	58.60490417	60.18389893	58.04309845	52.25986481	43.14985657	32.32559586	21.83711052	13.726614	9.727725983	9.077973366	9.800038338	9.920510292	7.626133919	3.275529861	-1.315842032	-4.309771538	-3.941900253	-0.196556643	5.349363804	11.04892921	15.29428196
2020	Sierra Gold	Normal	R4	3.061548233	23.06251526	42.07413101	56.15782166	61.90235519	60.34963608	54.76421356	48.41454697	44.38940811	43.121315	43.07014084	42.62934113	40.25487518	35.82457733	30.81393814	26.76876259	25.22313118	26.66816139	29.87231445	33.45170212	36.01853943	36.92330933	37.2743187	38.43378067	41.76780701	47.83000946	54.25213623	58.01748657	56.08983231	46.3431015	31.38950539	15.43890667	2.70117259	-3.168676853	-2.945754051	0.462769508	4.127130985	5.316608429	3.686208963	0.499858648	-2.948156118	-5.379333496	-5.924355507	-4.09494257	0.59912008	8.594626427
2020	Sierra Gold	Normal	R4	0.595696807	0.308773011	-1.101424217	-0.531613767	4.694021702	13.73363495	23.99626732	32.87701797	37.95066452	39.2998085	38.88790131	38.7291832	40.76562119	45.03098679	49.4340477	51.77028656	49.86449051	43.24456406	34.22943878	25.38607788	19.28731537	17.50793648	19.24576759	23.34512329	28.65032196	34.08380127	38.87073898	42.29880142	43.65566635	42.39112091	38.79674149	33.45122147	26.93324471	19.84884834	13.0462532	7.48500824	4.126616001	3.803430796	5.754826546	8.133110046	9.078647614	6.82750845	1.662637234	-4.228821278	-8.595411301	-9.225300789
2020	Sierra Gold	Normal	R4	54.78677368	68.5905304	78.44358826	81.78853607	76.61873627	65.49786377	53.26109314	44.75334549	44.47385025	51.85738373	62.54769516	72.09675598	76.15808105	73.40667725	65.86325836	55.72041702	45.17072678	35.96341705	29.14264297	25.68613815	26.56579018	31.83355713	39.29726028	46.44245148	50.75273514	50.40702438	46.07446671	38.99257278	30.39493561	21.55422783	13.965765	9.195180893	8.810061455	14.0088501	23.05249405	32.78005981	40.01890564	41.82684326	38.04880524	30.42425346	20.72585297	10.72626305	2.2098701	-3.02331996	-3.177029371	3.48536396
2020	Sierra Gold	Normal	R4	2.215308666	10.01051044	15.73071766	19.5470314	21.64617157	22.3593998	22.09218597	21.25000572	20.23833275	19.4802227	19.4065361	20.45400047	23.03004265	26.80185318	30.61436462	33.265625	33.57126617	31.05395126	26.40040398	20.40086365	13.85143089	7.56968832	2.431813717	-0.670532525	-0.852077305	2.335016251	7.756655693	13.92278481	19.34321022	22.75820923	24.14829063	23.90607452	22.42613411	20.13233948	17.68879509	15.87483788	15.47176075	17.12804222	19.89450455	21.73213005	20.5882206	14.55461979	4.805194378	-4.630996704	-9.620277405	-6.136986732
2020	Sierra Gold	Normal	R4	42.88521576	59.26087189	73.56481171	81.21276855	78.43979645	68.31591797	57.29494858	51.85705566	57.96386719	74.13266754	93.29676819	108.2546921	112.0120087	103.4131622	87.78110504	70.77666473	58.01576614	51.79402161	49.00175858	46.03126526	39.27873611	27.30930901	13.90589333	3.621910334	1.010779023	8.722538948	22.56715202	36.81447983	45.73731232	44.83305359	36.19285202	24.10806084	12.87294865	6.277890682	4.071263313	4.052964687	4.007058144	1.901735663	-2.00703001	-5.914999962	-7.988910675	-6.476543903	-1.360397458	5.773619175	13.27779102	19.52401543
2020	Atlantic	Heat stress	R4	55.93842697	63.8528595	72.78675079	81.94783783	90.56729889	98.11460114	104.172493	108.3178482	110.1392746	109.2956848	105.5045929	98.48350525	87.99485016	75.17019653	62.65283966	53.16809845	49.41199875	52.11572266	58.81513596	66.74727631	73.15309906	76.03134918	75.20501709	70.76660919	62.80862808	51.85913086	40.01649094	29.7306366	23.45149803	22.95517731	26.38301277	30.65954208	32.71712112	29.9451313	23.49272156	16.31959152	11.39715385	11.4253397	15.709548	21.26807022	25.07232094	24.23238564	18.62202454	10.68921566	2.967873096	-2.03347826
2020	Atlantic	Heat stress	R4	206.6414337	225.0865479	243.2835083	255.8870392	258.2550354	251.5812683	239.9423676	227.4344635	217.9271545	211.9189301	207.4043579	202.307724	194.631424	184.5067444	174.4517059	167.0898132	165.0133057	168.2089386	172.3978577	172.9105988	165.0854797	146.9561615	123.0679932	98.91555786	80.00126648	70.06578064	66.50603485	65.31269836	62.46082687	54.86688232	44.45122147	34.80608749	29.52372169	31.57917023	38.97483063	47.31856918	52.20262146	49.57860565	39.92938232	26.79250336	13.76411533	4.315363407	-0.594326019	-2.349241734	-2.423240423	-2.262110233
2020	Atlantic	Heat stress	R4	285.6075439	291.4953003	300.1958618	307.9389038	311.3721313	310.7017822	307.8919373	304.9144592	303.5733032	303.1723938	301.140625	294.8600464	281.8220825	262.5259705	240.826416	220.7460632	206.2685547	198.7290344	195.1423645	192.1132507	186.2581024	175.6425781	161.7971344	146.7796326	132.6322327	120.9323273	111.5111618	103.8132858	97.29104614	91.33432007	85.07513428	77.55179596	67.81040192	55.09628677	40.3891449	25.47727966	12.16460419	2.192539454	-3.482649803	-4.416215897	-0.193590567	9.51119709	22.89941978	36.20361328	45.57818222	47.27519989
2020	Atlantic	Heat stress	R4	182.032196	179.5894928	176.4336853	174.8480377	176.760376	181.2019806	185.76474	188.0307465	185.7480927	179.0418701	169.8183746	160.0347137	151.5991669	145.3359833	140.8546448	137.6962128	135.4076233	133.451828	131.1609497	127.8572998	122.8592987	115.9853897	108.2239075	100.7428818	94.71035767	90.75139618	87.53794098	83.30638123	76.29116058	65.19351196	51.23421097	36.46800613	22.95551109	12.54639912	5.39112854	0.831561029	-1.802208185	-3.115719795	-2.956147671	-0.654036641	4.466838837	13.01636219	24.16005135	35.72527695	45.48862457	51.27355957
2020	Atlantic	Heat stress	R4	89.83364105	92.49246216	95.67986298	98.62658691	100.6375961	101.6877823	102.0820999	102.123558	102.0917358	101.8482285	100.9421463	98.91868591	95.34061432	90.29805756	84.46901703	78.56276703	73.28073883	68.89080048	64.95571899	60.96990585	56.42973328	51.2222023	46.15812683	42.19285965	40.28176117	40.81572723	42.16026306	42.23361969	38.94818115	30.82179451	19.60474014	8.125415802	-0.785823405	-4.675578117	-4.13119173	-1.203517079	2.052039146	3.713285923	3.572250128	2.579920292	1.70756793	1.878679633	3.039520502	4.237202644	4.482615948	2.814517975
2020	Atlantic	Heat stress	R4	299.8739014	321.6129761	339.583252	349.3382263	347.1793518	335.7089233	320.6464539	307.7328186	302.2988892	303.7222595	306.9158325	306.6849976	297.9894104	280.1228333	257.1816101	233.5141754	213.4434814	199.2632294	189.9604492	184.2214355	180.7285309	178.2226715	175.577652	171.6848145	165.4393921	156.0549927	143.9093018	129.6397552	113.8837814	97.3139801	80.79045105	65.23382568	51.56864929	40.59056854	32.07959747	25.3294239	19.62592316	14.29207802	9.103998184	4.140527725	-0.51387167	-4.750284672	-7.992842674	-9.21876049	-7.39671278	-1.519666433
2020	Atlantic	Heat stress	R4	2.282117367	2.43795681	2.768636227	6.016624451	14.49551582	27.02905846	40.704319	52.60055923	59.97085571	62.62298203	62.27486801	60.6991272	59.61368561	59.48452377	59.3733139	58.26556396	55.16630936	49.85597992	43.40015793	36.97771072	31.76945686	28.57339859	27.27738762	27.63060379	29.38417435	32.06852722	34.42893982	35.03098679	32.44221115	25.71843147	16.51507378	7.362565517	0.790905952	-1.0759691	0.611888111	3.126469374	3.733644962	-0.034120563	-7.268461227	-14.78540611	-19.35350037	-17.90035057	-10.75338173	-1.388388157	6.605288982	9.7248106
2020	Atlantic	Heat stress	R4	205.0177155	212.1286774	220.6470642	226.4609375	226.0012512	220.2107391	212.274292	205.384613	202.5254517	203.5106049	205.7944946	206.7670898	203.9062805	197.0493011	188.65448	181.3168793	177.600296	177.8068237	178.5510559	176.1096649	166.761322	149.1323242	127.4720306	106.8676758	92.40454102	87.3163681	88.17672729	90.06503296	88.05877686	78.32722473	62.87950134	45.677845	30.69035912	21.38318825	17.25764084	15.89705467	14.86913776	11.9291029	7.078254223	1.851101279	-2.196364403	-3.564662457	-1.982107878	1.689294815	6.545144081	11.69443226
2020	Russet Norkotah 296	Normal	R4	-3.927737951	9.657765388	20.41400146	25.05046654	20.90304375	10.54199409	-0.861476958	-8.124900818	-6.429030895	3.768405437	18.05049706	31.90803337	40.92728424	43.45037842	40.88000107	34.77507019	26.69647217	18.01563263	9.799292564	3.082370281	-1.098778009	-2.351599455	-1.806766152	-0.828606069	-0.771074593	-2.462392569	-4.798768044	-6.245821953	-5.269500256	-0.775109649	5.943058491	12.79202461	17.68062973	18.74680138	16.05350304	10.59143162	3.35652709	-4.642313957	-12.13365555	-17.67063522	-19.80421066	-17.17310333	-10.44062519	-2.141270399	5.123720169	8.810554504
2020	Russet Norkotah 296	Normal	R4	123.933342	127.3152847	127.8640823	124.9715881	118.2552338	109.1986771	100.2113647	93.7115097	91.92690277	94.40175629	98.66073608	102.1826019	102.5018005	98.79730225	92.06543732	83.40120697	73.89372253	64.40359497	55.41154861	47.36705399	40.71665955	35.94694519	33.63238525	34.36308289	38.72717667	46.69270325	55.98843002	63.83921814	67.47189331	64.73435974	56.81437683	46.01786041	34.64780045	24.79723167	16.84628487	10.3479538	4.849367142	-0.024219401	-3.706143141	-4.990847111	-2.658921957	4.393391609	14.92870998	25.53592873	32.72068024	33.07941437
2020	Russet Norkotah 296	Normal	R4	7.68412447	21.42432594	36.66574478	51.14006424	62.8250618	71.72195435	78.82414246	85.1523819	91.59850311	97.48013306	100.9391098	100.0782166	93.10179138	80.96026611	67.67048645	57.40163803	54.26430893	58.80268097	65.7093811	69.14577484	63.2849617	45.94455719	23.72734451	4.536879063	-3.727448225	3.844628096	21.39422417	40.64380646	53.31171036	52.92095947	42.66254807	28.9462204	18.19343376	15.93893433	20.62761879	27.28251076	30.90710449	26.93457985	16.12623978	2.844954729	-8.472355843	-13.58034801	-12.00060463	-6.758155823	-0.999044716	2.18380332
2020	COTX09022-3RuRE/Y	Heat stress	R4	0.817389488	0.585796416	-0.118773311	-0.48134014	0.25450334	2.316948652	5.675231457	10.29803276	16.11190414	22.48773575	28.37649345	32.71937943	34.49568176	33.77941132	31.86138153	30.09197235	29.81082344	31.48257256	34.14119339	36.68785095	38.02663422	37.51866913	35.62664032	32.97631836	30.19250107	27.7945118	25.91007614	24.5839119	23.85780716	23.69053841	23.58190155	22.87934875	20.93130875	17.21023178	12.20907688	6.910061836	2.298331738	-0.703599751	-1.956918836	-1.848058105	-0.777492344	0.86563623	2.818401098	4.940601349	7.095233917	9.150014877
2020	Vanguard Russet	Normal	R4	96.35431671	100.0071716	110.5732193	124.5958786	138.5228882	148.8625031	154.0819855	155.0861053	152.9299774	148.6668243	143.1056671	136.6024628	129.4584351	121.9767761	114.6696701	108.6469498	105.1200027	105.3080444	109.7798843	116.2820892	121.7779922	123.2309494	118.1023636	107.2149429	92.80548096	77.1049118	62.28556061	49.80491638	40.68297577	35.94167328	36.46232986	40.66727829	44.86362076	45.28618622	38.29480743	24.41924286	9.253699303	-1.308786273	-1.435725451	10.31873703	27.99649239	44.93053436	54.46362305	53.01077652	44.21749115	32.75659943
2020	Vanguard Russet	Normal	R4	1.964642406	5.270170689	14.5141573	27.64554787	42.55047989	57.13072205	69.90522003	80.15464783	87.21240234	90.415802	90.01036072	87.94471741	86.34914398	87.35588074	92.00341034	98.20520782	103.3220291	104.7107162	100.5523224	92.66658783	83.87323761	76.99201202	74.34264374	74.83079529	75.94026184	75.15093994	70.22592163	61.96149063	53.00356293	46.01952362	43.54004288	45.58211517	49.99868011	54.56259918	57.08382797	56.4680481	52.93928146	46.80945206	38.39047623	28.28919983	17.62418365	7.556952953	-0.750959337	-6.276652813	-8.334575653	-6.284054279
2020	Vanguard Russet	Normal	R4	0.38024345	0.897612154	7.727295399	18.77514839	31.86884689	44.85950851	56.51621628	66.71352386	75.41582489	82.57189178	88.00159454	91.2669754	91.91446686	89.4748764	84.06494141	77.44202423	71.66426849	68.78202057	70.03309631	73.08894348	74.62097168	71.30452728	60.59618378	45.21425247	30.08406258	20.13485527	19.76071548	27.73072624	39.36865997	49.94750214	54.94337463	53.19566727	46.47346878	36.64352036	25.56083679	14.93981934	6.291738033	1.12786448	0.93206048	5.687870026	12.81996059	19.52247429	22.98565102	21.61457062	16.6815033	9.857154846
2020	Vanguard Russet	Normal	R4	141.370575	146.5467072	147.7336578	146.0930023	142.8254089	139.123703	135.7549591	132.9471893	130.9010162	129.8092957	129.6305084	129.8543549	129.915863	129.2657013	127.5654526	125.1017151	122.289978	119.5262146	117.0579529	114.3749084	110.7714844	105.5381851	98.22722626	90.13691711	83.2960434	79.74118042	81.21987915	86.3624649	91.93209839	94.64505768	91.38950348	81.91295624	68.44342041	53.27920532	38.70299911	26.04045296	15.45706558	7.055837154	0.93195188	-2.721801758	-3.583788633	-1.312052369	4.432529449	13.54402351	24.87256813	37.10789108
2020	Vanguard Russet	Normal	R4	7.37259531	17.26299858	37.37933731	60.68777466	79.99237823	88.25736237	83.95864868	72.41007996	59.36101913	50.52373123	48.78039551	51.68312454	56.2000351	59.29925156	59.07389832	56.82217026	54.40671921	53.69801712	55.89074707	59.20302582	61.03462219	58.78529358	50.49152374	38.50424576	26.96540833	20.03258896	21.36922264	29.38288307	39.2819252	46.2375946	45.6496582	37.24209595	24.45763779	10.86792088	-0.008151046	-6.454409122	-8.932040215	-8.031061172	-4.342466831	1.119617105	6.629590988	10.38919544	10.60636902	6.701555252	0.942463279	-3.99466157
2020	Vanguard Russet	Normal	R4	80.32597351	93.35825348	102.291153	108.1252213	111.9332504	114.7568054	116.727272	116.8432388	114.0271225	107.2130508	96.34296417	83.2396698	69.92909241	58.4430275	50.48708344	46.84109497	48.11888504	54.93621826	67.08270264	80.71121216	90.96486664	92.99068451	82.91225433	63.48987961	40.25143814	18.7287178	4.043352127	-3.173264503	-5.021970749	-3.637729406	-1.103151679	1.37145102	3.347641706	4.402157307	4.13405323	2.765922308	1.276785016	0.693529546	2.024965763	5.484627247	9.92811203	14.08199501	16.67284966	16.85889053	14.8041935	10.81540775
2020	Vanguard Russet	Normal	R4	-2.675975561	6.368697643	21.95690536	40.22053909	57.18564606	68.97203064	74.59402466	76.6714325	78.04670715	81.55058289	88.11145782	95.0952301	99.48107147	98.25206757	89.92254639	77.41309357	64.42163086	54.6578064	50.70235443	50.24930191	49.64109802	45.21239471	34.12595367	19.16954994	5.470796585	-1.839107633	1.752680779	14.14182568	29.18462563	40.67868423	42.74191666	35.10552216	22.35225677	9.228943825	0.388655275	-2.609309435	-1.971214771	-0.117467299	0.547770619	-1.051427841	-3.73323679	-6.112273693	-6.794054508	-5.065648079	-1.809540749	1.870809078
2020	Yukon Gold	Heat stress	R4	287.0763855	292.4421692	300.8920898	310.0169678	317.347229	320.4678345	318.7646484	313.871521	307.559021	301.5860291	296.465271	290.3755798	281.2359314	266.9673157	246.9399414	224.6782532	204.4372406	190.4737854	185.7245026	187.2939453	190.6792755	191.3795471	185.618515	174.5632019	161.4412384	149.4900055	141.6499939	137.6976471	135.4875336	132.8468628	127.68293	119.2995377	108.2172546	94.99377441	80.19264221	64.43013763	48.40652847	32.82013321	18.37512589	5.9983325	-2.994743824	-7.257351398	-5.44426775	2.524161816	13.75257778	24.91566086
2020	Yukon Gold	Heat stress	R4	229.0973511	233.568512	239.3826904	243.6345978	243.3877258	235.7935028	221.3470154	204.6938171	190.7391968	184.3591461	187.2870941	195.3697205	203.8091888	207.8076935	204.2646637	194.9525452	182.505188	169.5544281	158.2262421	148.4240112	139.4299469	130.5282593	121.1808853	112.0548248	104.3288193	99.17182922	97.54188538	98.0161438	97.72255707	93.77540588	83.49795532	68.07478333	52.02251434	39.9651947	36.39600754	41.3022728	49.22209549	54.36545563	50.99507141	37.53575897	19.41430283	2.735209703	-6.412633419	-4.775903702	4.222762108	16.20103455
2020	Yukon Gold	Heat stress	R4	0.781791687	13.06993866	26.90468597	39.95959091	49.8828125	54.38111496	53.16320038	48.4377861	42.56397247	37.89109421	35.47161102	33.94001389	31.66126823	27.00423622	19.53309822	12.26125431	8.805617332	12.78649235	26.32408524	44.93847275	62.33333588	72.20648193	69.4666748	57.19843674	41.90427399	30.0945034	27.60951614	33.11978531	40.92664337	45.27087021	40.72333145	27.75136757	11.92584705	-1.01440239	-5.473068237	-0.517345726	9.128734589	18.40369225	22.2870903	18.72333908	10.66075134	1.528110504	-5.25370121	-7.478696346	-5.822125912	-1.359192848
2020	Yukon Gold	Heat stress	R4	239.0177155	247.5124512	262.5702515	278.776886	290.6048584	292.6437988	283.7099304	267.87146	249.520752	233.0346222	220.8972473	212.0498505	205.0430298	198.4254608	191.1383514	183.2205811	174.9161224	166.4611206	158.2167206	151.0538483	145.9938049	144.0520325	145.8611603	149.4171143	151.6220703	149.3722992	139.9059296	124.1153564	105.1175842	86.06478119	69.97434998	57.58633423	47.6661911	38.91295624	30.05301857	20.89087868	12.51230145	6.088981152	2.773082018	2.618952036	3.822715759	4.407626629	2.393683672	-2.800116301	-8.491756439	-11.51969433
2020	Yukon Gold	Heat stress	R4	404.6293945	409.0630188	407.5891418	401.991394	394.1394348	385.8794861	378.4229431	372.1882935	367.545166	364.8534546	363.6390076	361.8554688	357.2884521	347.7217407	332.2201843	313.5128784	294.9830627	280.0082397	270.874054	265.0379944	258.6216736	247.7506104	229.3744812	206.0660553	182.7399139	164.3203735	155.1575165	153.4803772	153.7835846	150.5129547	138.4131165	117.5724487	92.71020508	68.69407654	50.29798508	39.20602798	33.35229111	30.45015907	28.21888161	25.18238831	21.21813393	16.33246803	10.53370094	4.162172318	-1.654668331	-5.677947998
2020	Yukon Gold	Heat stress	R4	340.8556824	338.8236389	339.020813	339.0411377	336.4179077	328.7704163	316.6553955	304.2819824	296.0878296	296.4772949	306.1517639	318.8730164	327.6411743	325.458374	308.6372375	282.9649658	255.9065399	234.9308472	225.4403687	223.7262268	223.5678711	218.7446899	204.2080231	182.8778992	160.9985962	144.8241425	139.9074097	144.2289734	151.1796112	154.0778046	146.618988	129.2778931	108.3847351	90.46503448	81.86657715	83.10706329	87.63194275	88.46672058	78.70528412	56.67002106	29.50755501	5.212145329	-8.241467476	-6.833141804	4.143177032	18.06725502
2020	Yukon Gold	Heat stress	R4	211.9186707	219.131897	222.3343506	223.5068512	224.7005463	227.9118958	233.2467499	238.4671783	241.1829376	239.0193787	230.9729919	218.6065979	203.7682648	188.3020935	174.0756378	163.0033112	156.9995728	157.9827423	166.7032013	178.6925354	188.0605316	188.9129791	176.5627747	154.5180969	129.7089996	109.0811462	98.93569946	98.73786926	103.792717	109.3505936	110.8493729	107.1097412	99.89378357	91.05342102	82.4015274	74.37987518	65.75836945	55.21704865	41.45941925	25.02100182	9.538878441	-1.049080133	-2.828445196	5.64662838	19.95903587	34.85067368
2020	Yukon Gold	Heat stress	R4	5.391079903	5.960542679	2.926207781	-0.647363126	-1.641913414	2.980811357	13.55032825	27.01664734	40.12648392	49.63435745	53.80260849	53.71974564	50.778965	46.38127518	41.90034103	38.6531868	37.93925858	41.06581879	48.73270035	58.98934937	69.14888763	76.52638245	78.79824066	76.09397888	69.57046509	60.38457489	49.70488739	38.80155945	29.01114082	21.6701889	18.00979424	17.42314911	17.70188713	16.59467697	11.9107275	3.775658846	-4.890210152	-11.00113964	-11.49521828	-5.765993595	2.669694424	9.898427963	12.01431847	7.376941681	-0.340099424	-6.697328091
2020	Russet Norkotah	Normal	R4	13.40566826	14.82277966	17.5243988	19.74858665	19.70606804	15.66419983	8.17550087	0.620612741	-3.4381814	-0.467695504	10.38639927	24.95335197	38.51360703	46.34566116	45.5815239	38.65007782	28.92551994	19.77619171	13.88097382	10.84844017	9.437553406	8.4150877	6.770476341	5.057602882	4.482400417	6.249360085	11.37217903	18.82522964	26.33483696	31.61561012	32.50910568	29.20845032	23.93020058	18.95927811	16.53372574	17.13963509	19.1556778	20.82966042	20.42697525	17.48449135	13.6738472	10.87176132	10.95494843	14.56184387	19.45197678	22.96495438
2020	Russet Norkotah	Normal	R4	4.983534336	3.681876183	13.42122746	29.11283112	45.50951004	57.44612885	62.83565903	63.39772797	61.09024048	57.8730545	55.42086411	54.87907791	57.3364563	63.87785721	74.59985352	86.77090454	97.14968109	102.4968338	100.4089279	92.1583252	80.02910614	66.30924225	53.28086472	43.22413635	38.4114151	41.11701202	53.09766006	70.56126404	86.33095551	93.18885803	84.37413025	61.46967316	33.26932526	8.805212975	-3.105387211	-0.72314024	9.113930702	19.06033897	21.82533073	14.76658535	3.073817015	-7.315394878	-10.473526	-3.349819899	10.33806419	25.90315628
2020	Russet Norkotah	Normal	R4	15.23305321	9.721485138	3.808907747	-0.978669941	-3.103461504	-1.058521748	5.359251022	14.73588562	25.55856705	36.31416702	45.85673904	53.71222305	59.48467255	62.77815247	63.18499756	60.26239395	53.56752014	42.64975357	27.77721596	12.35864735	0.677797735	-2.993345499	4.648471832	20.27798462	37.79948807	51.10919571	54.6853447	49.14680099	38.86634445	28.26752281	21.60983086	20.1722908	22.67142677	27.73782349	33.99425507	39.82130432	43.29877853	42.50648117	35.5398407	22.70522308	8.047278404	-4.041688442	-9.165232658	-5.390273094	3.488492489	12.83811188
2020	Russet Norkotah	Normal	R4	3.534091234	3.6741817	7.42024231	15.06488514	26.90636826	43.19021606	62.46858597	81.20185089	95.70975494	102.3413315	99.88507843	91.70174408	81.65599823	73.61445618	70.17420197	70.32881165	72.42340851	74.80509186	75.95764923	74.95669556	71.04188538	63.45679092	51.80631256	38.20901871	25.82254601	17.80842781	16.92976761	21.66060257	27.85778618	31.35082436	28.19969368	18.6889801	6.765377998	-3.505276918	-8.142881393	-5.988305569	0.700113475	9.464699745	17.85577393	24.12283707	27.6950779	28.11886597	24.9425354	18.403862	10.35977173	2.907417536
2020	Russet Norkotah	Normal	R4	104.7239914	113.3303757	123.1455536	131.1967468	134.4740906	130.071228	118.9177322	106.7068481	99.43261719	103.0402451	119.0276566	140.5470886	159.8269653	169.1073914	163.8296661	148.6147766	129.7184906	113.3906708	104.3304443	100.3775482	97.47717285	91.57843781	79.45465851	63.4866066	48.39681244	38.91368484	39.19923019	47.3119278	57.60323334	64.37186432	62.21341705	51.07309341	35.51719284	20.26630402	9.945321083	5.890073299	5.457871914	5.76547718	3.959288597	-0.857204854	-6.267272472	-9.531581879	-7.920452595	-0.369117796	10.26774025	20.5715332
2020	Vanguard Russet	Heat stress	R4	38.61629486	36.79286194	32.50723267	28.2335968	26.4998455	29.76453972	38.05264282	48.36177444	57.50401306	62.30413055	61.37204361	56.65264893	50.46192169	45.11193848	42.0251236	40.07410049	37.67738724	33.25350571	25.76687241	16.58131981	7.721815109	1.215274215	-1.274665236	-0.542299449	1.593013525	3.308117628	2.957057953	0.801044941	-1.741437912	-3.232633591	-2.321151018	0.839533389	4.788030624	8.021876335	9.082501411	7.879500389	5.990438938	5.091513157	6.841342449	11.51768589	17.07603645	21.25020981	21.7749958	17.6674118	10.94643021	4.064611435
2020	Vanguard Russet	Heat stress	R4	1.677632451	12.70409489	20.00340843	24.75076485	28.19557953	31.55210495	35.35100937	39.24794769	42.84390259	45.74375153	47.69300079	48.70668793	48.83501053	48.11643982	46.81210709	45.77298737	45.96334076	48.33960724	53.41292191	59.67097473	65.05849457	67.51628876	65.43441772	60.32398987	54.98130417	52.22217941	54.53430939	61.04210281	68.82700348	74.93530273	76.55391693	73.33459473	67.06581116	59.60245132	52.76424026	47.2693367	42.50387955	37.77196121	32.38549805	26.48452568	21.59971046	19.39842987	21.54025459	28.24725342	36.36649704	42.26457977
2020	Russet Burbank	Normal	R4	23.90674591	20.67354393	13.04348946	5.230896473	1.508675814	6.063798904	19.9035511	40.42583847	64.81763458	90.27372742	114.5045242	136.103241	153.7490387	166.128891	172.2579041	172.0496063	165.5464325	152.802536	134.3877106	112.9459686	91.64864349	73.67098999	61.73123169	55.80149841	54.79141617	57.61842728	63.14137268	69.80895233	75.82375336	79.38838196	78.8343277	74.48139191	68.2430954	62.07204437	57.85832596	55.60532761	53.20314026	48.42076874	39.07409286	25.23289108	10.48257923	-1.302374721	-6.239609241	-2.590626717	6.783189774	18.42728233
2020	Russet Burbank	Normal	R4	192.0923615	197.2801208	208.1231842	220.7589874	231.2467957	235.7435455	233.1757355	225.6455841	215.4194183	204.7713623	195.1552429	186.6420593	179.1621857	172.6381683	167.219162	163.589447	162.5309448	164.8256073	170.4272461	175.9615479	177.2143707	169.9793549	151.2572174	125.540802	100.1980057	82.59670258	79.12820435	86.66821289	96.76036835	100.8819275	91.13515472	69.21994781	44.53543091	26.68386459	24.95499802	39.59561539	60.72359085	77.92555237	80.90531921	66.38623047	42.01351166	16.37378693	-1.969751358	-8.305477142	-6.272840977	-0.587114096
2020	Russet Burbank	Normal	R4	119.08535	128.6216583	150.5697632	177.5851898	202.1907196	217.0731506	220.10289	215.0800171	206.1327515	197.3697968	190.825592	184.9526062	177.8594818	167.6510468	153.7367249	138.9205322	126.5689697	120.0485306	121.4405518	127.7052917	134.4983063	137.4790497	133.1859131	123.5400696	112.5369339	104.1758041	101.9208374	104.1463547	106.3555603	104.0243301	92.95275879	74.05812836	52.34754562	32.94924545	20.83908844	17.1374836	18.60546112	21.79310989	23.26224136	21.33247757	17.01875305	11.57428741	6.260106087	1.970052242	-1.144220233	-3.028646946
2020	Russet Burbank	Normal	R4	3.297833681	2.7099998	1.308353066	1.710012555	6.566689968	18.41791153	36.4050827	55.76688766	71.53106689	78.76638031	75.85604858	66.90007019	56.56876755	49.5324707	48.76813507	52.82108307	59.52179718	66.70075226	72.32123566	74.88951111	73.05051422	65.44721222	51.42962646	34.72666168	20.73715973	14.86777115	21.70092583	37.84640121	55.45498657	66.6188736	63.9341774	47.88956833	25.28427696	3.091360569	-11.8549757	-16.73423195	-13.21062088	-3.177367926	11.46288109	28.02578545	42.62015915	51.25130463	49.93624115	37.85018539	20.96328545	6.136304855
2020	Russet Burbank	Normal	R4	-3.782836199	0.923432589	5.209096909	10.62959576	18.77425385	31.15787315	47.0413475	63.08010864	75.79286194	81.73348236	79.69409943	72.34967804	62.76580429	54.01196671	48.34125137	45.92079926	46.56619644	50.10084152	55.86766052	61.30332565	63.36405182	58.9982338	46.09176636	28.32351303	11.5754652	1.737426519	3.956908941	16.1307888	32.10804367	45.69054794	51.0200119	47.68346405	39.62730789	30.91513062	25.50896263	24.66379929	26.59166718	29.3405323	30.97788811	30.7704525	29.85212708	29.50134468	31.00044632	34.56536484	38.12297058	39.29154205
2020	Russet Burbank	Normal	R4	3.277457237	15.44911289	34.58837128	54.50658417	68.9135437	71.72606659	63.15394974	50.62572479	41.96837616	44.94247055	61.87108231	85.71009064	108.4739838	122.1928482	122.0960236	111.8542175	96.48192596	81.0092392	69.39985657	61.3830986	55.60625839	50.72053146	45.59585953	40.44203949	35.98057556	32.92516708	31.91138077	32.65291595	34.34784317	36.20204926	37.42140961	37.3680687	35.52133942	31.37617111	24.45485497	15.45155334	6.345589161	-0.805961847	-3.974801779	-2.796644926	0.511900187	3.520237207	3.793701172	0.357492059	-4.662739754	-8.715595245
2020	Russet Burbank	Normal	R4	141.1873627	143.0551758	146.199646	149.8956299	153.3613739	155.8092041	156.6721954	155.8912354	153.4736023	149.4363403	143.9586182	137.8504333	132.0683136	127.566803	125.1461334	124.6729889	125.6800232	127.7038269	130.1950378	131.8699341	131.0404816	126.008873	115.266777	100.1515656	84.27401733	71.30354309	64.79819489	64.93518066	68.05577087	70.28248596	67.79057312	59.66349411	49.71125793	42.16771317	41.25889587	48.64247894	60.04644775	70.362854	74.49155426	69.0628891	56.45522308	40.22467422	23.93516731	10.69749832	1.511139631	-3.255296707
2020	Russet Burbank	Normal	R4	4.585019588	12.43926334	20.50479317	28.34640884	35.57578659	41.79678726	46.8046875	50.85763931	54.26849747	57.36182404	60.28250122	62.55040741	63.54088593	62.62538528	59.40190506	54.77899551	50.13396072	46.85191345	46.09725952	47.04613495	47.78091431	46.37421417	41.06661224	32.68463516	24.11924744	18.3219738	18.14277077	23.63667297	31.66144943	38.90494919	42.08041	39.66865158	33.01181412	23.71180725	13.36859226	3.548921347	-4.272455215	-8.623319626	-8.041879654	-1.954235315	7.24139595	16.53053665	22.90272903	24.03696823	20.86810684	15.30170631
2020	Russet Burbank	Heat stress	R4	219.9555206	228.7684784	239.0717163	248.0072937	252.5883484	249.8299713	238.8410339	223.6795959	209.1205292	199.9386902	199.5085449	205.9995117	216.3700409	227.5805359	236.8179779	242.6052856	243.9497375	239.8625336	229.5501709	214.1254272	195.7303314	176.5186615	158.5816956	142.989212	130.0063171	119.8727188	112.8086014	108.3915482	105.4687119	102.8481369	99.34767914	94.49610138	88.95693207	83.50701141	78.91532135	75.31611633	71.38074493	65.57548523	56.36659241	43.05628586	27.71435165	12.9828434	1.499906898	-4.512326241	-4.811930656	0.250603586
2020	Russet Burbank	Heat stress	R4	29.44072723	33.24892426	44.41009521	59.0039444	72.71565247	81.24016571	82.48531342	79.6147995	76.55208588	77.21671295	84.13761902	94.67185974	104.9694519	111.182373	110.200882	103.2179718	92.99108887	82.28157806	73.60079193	67.14172363	61.8434639	56.62360382	50.49154282	43.79848099	37.96006393	34.42514038	34.59373474	38.36001205	43.91110229	49.34234238	52.76273727	53.36528397	52.0949173	50.05674744	48.35196686	47.42551804	46.20867157	43.41786575	37.77147293	28.70663071	18.02960968	8.044732094	1.050455928	-1.281710863	-0.250889421	1.961300492
2020	Russet Burbank	Heat stress	R4	2.26310873	1.99716711	8.335785866	18.73852539	30.35819435	40.34759521	46.95328522	50.99017715	53.65209198	56.1289444	59.27471161	62.68946838	65.67835999	67.55043793	67.67726135	65.82687378	61.9079361	55.82715988	47.58891296	38.08037567	28.67505455	20.74841309	15.60755348	13.48340511	13.75338459	15.76560688	18.86428642	22.10652161	24.23301125	23.96492004	20.05075455	12.88746262	5.545816898	1.340731978	3.577279329	13.26508617	26.11794281	37.10529709	41.19658279	35.31632996	22.84413338	8.499434471	-3.006134033	-7.884595394	-6.745248318	-1.495762348
2020	Russet Burbank	Heat stress	R4	128.6937714	140.1746216	152.949295	164.3700714	171.7033539	172.2272034	165.1239929	154.085907	143.46521	137.6044769	139.3852692	146.2087555	154.2104187	159.5218658	159.0032196	153.7450562	146.3692169	139.5053558	135.5018616	134.1250916	133.7351837	132.6766052	129.3798065	123.6756058	116.4944229	108.805748	101.5517349	95.0319519	88.80768585	82.40507507	75.35609436	67.94080353	61.65993118	58.11383057	58.90480804	64.03945923	69.8622818	72.19823456	66.87813568	51.74061584	31.28055954	11.37175465	-2.117870331	-4.605541706	2.392172098	15.54713917
2020	Russet Burbank	Heat stress	R4	2.278938293	15.87570572	27.72265244	36.77600861	42.02423859	42.46263885	38.08942795	31.28565216	24.77804565	21.29237747	22.57394218	26.7215519	30.98538399	32.61757278	29.52454185	23.44182587	17.49362564	14.80511951	18.05324554	25.72353172	34.01244736	39.09595108	37.4214859	29.71970367	20.13531113	12.9028635	12.13288879	18.20935631	27.27404594	35.23729324	38.04751587	34.17267227	26.1627388	16.93489075	9.405322075	5.541983128	5.122396946	7.619099617	12.50245476	18.95834923	25.23125839	29.37425804	29.43846703	24.12246513	15.19124031	5.319933891
2020	Russet Burbank	Heat stress	R4	-1.578712821	-0.66383028	0.44402653	2.434054613	6.048955441	12.02790546	20.34724617	29.18155861	36.43980026	40.03385544	38.57190704	33.25880051	25.89901161	18.29797363	12.09023476	7.897639751	5.978756428	6.591174603	9.85869503	14.65804863	19.18920708	21.64335632	20.34546661	15.70449829	9.788584709	4.712739944	2.534358025	3.658341885	6.607930183	9.800868034	11.67128754	11.69433689	11.028759	10.98563957	12.87606335	17.18592262	22.51341057	27.18914604	29.5447216	28.42930984	24.40497208	18.38826561	11.29476452	4.101572037	-1.931982875	-5.460522652
2020	Russet Burbank	Heat stress	R4	2.520014048	2.025588274	8.50770092	18.95804214	29.99025726	38.22189331	41.70214081	41.85713959	40.60620117	39.86765289	40.94166183	42.83152008	44.00536346	42.93425369	38.49550629	31.96292305	25.47846413	21.18507195	20.92783165	23.77742004	27.29376602	29.01922798	26.6807251	20.8977623	14.58866978	10.73720646	12.22850132	19.06096077	27.95076942	35.43344116	38.07965469	34.73839951	27.95105934	20.59591866	15.54443741	14.25595951	14.93690205	15.33860302	13.21044636	7.332092285	-0.111528151	-6.231374741	-8.139971733	-3.841459513	4.411529064	13.11187649
2020	Russet Burbank	Heat stress	R4	73.26053619	78.48697662	84.26067352	89.60829926	93.5389328	95.0616684	93.87504578	91.30845642	88.92763519	88.30222321	90.31824493	93.34417725	95.1605835	93.55194092	86.86523438	76.73845673	66.0127182	57.52328873	53.78315353	54.22132111	56.59103012	58.62596512	58.19264221	55.19663239	51.16459656	47.66812897	46.24170303	47.14245605	49.19587708	51.13957214	51.72676849	50.25561905	46.90903473	41.95977402	35.6708374	28.41068077	20.78214264	13.41736031	6.948464394	1.937278152	-1.282892346	-2.433353901	-1.227158785	2.406557798	7.542854786	12.95552063
2020	Russet Burbank	Heat stress	R4	102.9370956	110.2557144	116.9078369	121.5616226	122.8588638	119.4481964	111.0358582	99.84371948	88.45401764	79.4528656	74.75843811	73.82013702	75.51511383	78.71660614	82.3125	85.24341583	86.47341156	84.96557617	79.85095978	71.8201828	62.41737747	53.19450378	45.66346359	40.72289276	38.78606796	40.24771118	45.44981384	53.09178543	60.00096512	62.90312958	58.56507874	46.42059708	30.22182465	14.11544132	2.240311861	-2.956106663	-2.928527594	0.322321296	4.796549797	8.814676285	11.76067543	13.23727322	12.84719467	10.43828392	7.012680531	3.918226004
2020	Atlantic	Normal	R4	130.7480316	134.6499176	139.4128571	144.0359955	147.5028534	148.8984833	148.9193115	149.605484	153.0440369	161.2360535	173.2373199	184.4161224	189.9083099	184.8888092	168.4915161	147.244873	128.4878693	119.553627	124.1033859	135.4702759	145.1866302	144.7848053	128.474884	101.9200439	73.85381317	53.00385284	46.66031265	52.74224854	65.41873169	78.84513855	87.53038788	89.45603943	84.6251297	73.06219482	54.94996643	33.00828934	12.03317833	-3.120760441	-7.747355938	-1.446624994	11.33565044	25.88819313	37.54208374	44.32501221	48.43653488	52.44145203
2020	Atlantic	Normal	R4	71.77037811	78.83282471	89.1943512	99.92757416	108.0894547	110.9108124	108.5892334	103.802803	99.30574799	97.80348969	100.2162857	105.235878	111.4114227	117.2998962	121.7805481	124.3439484	124.5451126	121.9429779	116.2448959	107.582077	96.16383362	82.1936264	66.28507996	50.77054596	38.45310593	32.12605667	33.94599152	41.85659409	52.12774277	61.01953125	65.1319046	64.43199158	60.84787369	56.32909393	52.70412064	49.83851242	46.00019455	39.41410446	28.39893913	14.12104988	0.959677041	-6.536015511	-3.881317377	9.600113869	28.67090607	47.58190536
2020	Atlantic	Normal	R4	92.33816528	106.698349	115.842186	119.6862183	118.1626129	111.32267	101.3055954	91.99082184	87.30856323	91.07964325	103.1854706	118.5738144	131.8799744	137.7705078	133.829895	123.0938492	109.1917801	95.75508118	85.29209137	77.15879822	70.1545639	63.08850479	55.10177231	46.81208038	39.22386169	33.33763885	29.97815895	28.747509	28.76926422	29.16113472	29.10724449	28.40889549	27.23263359	25.74890327	24.1164341	22.33966064	20.29019928	17.83967209	14.86555767	11.41720867	7.735385418	4.076474667	0.694907427	-1.969377637	-3.18937993	-2.216009378
2020	Atlantic	Normal	R4	112.2744904	118.4216003	124.3458939	129.7864075	134.5134125	138.6467896	142.482193	146.3133545	150.3695374	153.9268494	155.5173035	153.6592102	146.9490204	136.1863098	124.680397	115.8715057	113.1666107	117.134819	123.6225815	128.029068	125.763237	114.7223053	98.94999695	83.41188049	73.08528137	71.15257263	74.23754883	77.44641876	75.89125061	65.80716705	49.64413452	31.977108	17.38105011	9.841079712	8.471221924	9.981204033	11.06512833	8.702254295	3.455823898	-1.618731141	-3.426823616	0.995852709	11.71014309	26.02295494	41.13566589	54.28481293
2020	Atlantic	Normal	R4	104.0505829	109.1396255	113.021759	114.9202499	114.2341385	111.8429489	109.3791046	108.482872	110.6724396	115.6886368	121.9139099	127.6945801	131.3984222	132.0592651	129.4628448	123.4340134	113.8122406	101.2514343	87.77664185	75.53883362	66.68804932	62.53152847	62.29839325	64.90233612	69.25900269	74.0799408	77.33059692	76.80845642	70.30610657	56.40034103	37.9618721	19.32920456	4.844735146	-1.732136965	-1.417407513	2.413636208	6.370271683	7.291764736	4.989896297	1.327228665	-1.791760921	-2.529206991	-0.385622561	3.865758896	9.399958611	15.40478802
2020	Atlantic	Normal	R4	245.078186	254.6818237	265.0299683	271.9304504	271.6931152	264.8328247	253.9991913	241.8516388	230.9695129	222.6039886	216.996521	214.3631592	214.8847961	217.7091064	220.8177795	222.1338806	219.5902557	212.3580475	201.6591339	188.9185791	175.5496674	162.5047913	149.5800781	136.3939056	122.564682	108.0350113	93.91937256	81.60373688	72.47602844	67.48277283	65.13492584	63.12315369	59.12834167	51.16537094	39.96395493	27.59366226	16.13382149	7.536806583	2.139759541	-0.841271877	-2.209722042	-2.745262861	-2.787387609	-2.252782345	-1.04351902	0.933220506
2020	Atlantic	Normal	R4	91.45213318	107.6716232	124.3020477	138.8205719	149.0520172	155.7372284	161.0936127	167.3502808	176.5293121	187.516098	196.7975769	200.8040161	196.0946198	183.2071228	167.1792145	153.2868958	146.761261	149.00914	155.0721588	159.3923492	156.4136505	143.2675323	123.7065659	102.4813385	84.34637451	72.60890961	65.24416351	59.01055527	50.65868759	37.75557327	22.34283066	7.991377831	-1.727867603	-3.785003424	0.350092679	6.99942255	12.461689	13.31487083	9.592026711	3.72465086	-1.813009501	-4.625596523	-4.022355556	-0.928297043	3.674235582	8.826574326
2020	Atlantic	Normal	R4	416.6165161	434.0266418	447.572052	454.9898987	454.4491272	447.7631226	438.5988159	430.6348877	427.2921448	428.1359863	429.770813	428.7366333	421.6612854	407.9578247	390.1935425	371.1057129	353.4159241	338.5450439	325.7498169	314.0878296	302.6107788	290.4679871	277.0412598	261.7494507	244.0095367	223.6251373	201.8178864	180.133606	160.1200867	143.0848999	129.0211334	117.4687881	107.9678268	99.98400879	92.35614014	83.60662842	72.26373291	57.03929901	39.09440613	21.27176476	6.447291374	-2.616379738	-5.535519123	-4.187794685	-0.537227809	3.484742641
2020	Atlantic	Normal	R4	120.0689545	121.8695831	123.7290039	128.4043884	138.1704407	151.2511444	163.8118439	172.0042267	172.2378082	164.8283234	153.071991	140.3451233	129.9517365	123.1802521	119.0338974	116.3889923	114.1276855	111.4446335	108.0481644	103.6934738	98.13968658	91.39395142	84.06694031	76.86503601	70.49264526	65.37295532	60.90179062	56.23083496	50.51568604	43.19709015	35.29978943	28.3836689	24.0144825	23.51579094	26.27365685	30.71516037	35.25761414	38.37301636	39.14665222	37.09934616	31.75779152	22.74437523	11.63656616	1.873164415	-3.038675308	0.334162802
2020	Atlantic	Normal	R4	129.835434	135.7075195	135.6587067	133.6000061	133.1475525	135.3588715	140.0043488	146.8427124	155.5310822	164.2265778	169.9398499	169.6542206	160.4877472	143.5760651	124.6075745	109.5167389	104.1794434	110.2684479	122.4408722	134.6937103	141.0297852	138.1492004	129.4161072	119.1907883	111.845192	110.2141953	111.5096207	111.650322	106.5551376	93.28940582	75.25635529	58.01545715	47.13595581	47.29451752	55.82795334	66.4480896	72.84720612	69.20197296	55.90194321	37.63158798	19.16132355	5.128748894	-2.517989397	-4.389336586	-1.195093274	6.346270084
2020	Atlantic	Normal	R4	359.9290771	365.7619019	371.5282593	375.5404358	376.35672	374.6721191	372.2402954	370.8304749	372.0791016	375.5953064	379.4373779	381.628479	380.230835	374.5488281	365.2814331	353.2135315	339.1221619	323.7062683	307.5202637	291.1185913	275.039978	259.5693359	244.3509216	228.9234924	212.8297577	195.7881927	178.1617889	160.4541931	143.1807251	126.8958054	112.4038544	100.6030121	92.37973785	88.39389038	87.32489777	86.87559509	84.75273132	78.79978943	68.82508087	55.97285843	41.42253113	26.35741043	12.24206734	0.794971347	-6.253687382	-7.231947422
2020	Atlantic	Normal	R4	185.3589325	182.1416626	177.0140228	172.7884064	172.0486603	175.3278961	182.1259766	191.9349976	204.1532745	216.7650452	226.6686554	230.7389832	225.954422	212.4926147	194.1541901	174.933197	158.7924042	147.5988922	139.7060547	133.1411285	125.9332657	117.1898041	108.682106	102.5819244	101.062973	104.9806137	110.3464355	112.0587692	105.0100784	85.57329559	58.22681427	30.22443199	8.819934845	0.329615504	3.286562204	12.38382721	22.29220963	27.97919464	28.29117393	24.74054909	18.90222931	12.32182312	6.056656837	0.707027674	-3.148293734	-4.936377048
2020	Sierra Gold	Heat stress	R4	4.188675404	15.23152637	25.86470795	34.4969101	39.70283508	41.39313126	40.16007614	36.60181808	31.37704277	26.07998848	23.01387596	24.49950409	32.7678299	47.30957031	64.51583862	80.60977936	91.83211517	95.98215485	93.44320679	84.84465027	70.8197937	53.06248093	35.88179398	23.98524857	22.0784111	32.7281723	50.6186142	68.61936188	79.60004425	77.96935272	66.59690857	51.24492264	37.67755508	30.93630028	30.08610535	31.24268723	30.50028419	24.2949276	13.4064045	1.610588789	-7.256187916	-9.509892464	-4.765116215	4.253186226	14.6964817	23.75067902
2020	Sierra Gold	Heat stress	R4	11.98892593	3.917835474	-3.873957872	-5.68252182	3.347702503	20.76894379	40.4415741	56.19451904	62.25710297	58.8000412	50.54093552	42.31652832	38.84051132	41.20548248	46.39466476	51.17448425	52.33871841	48.63230515	42.06385803	34.95449448	29.61556053	27.54981232	28.25414848	30.91882324	34.73799515	38.88043594	42.43484116	44.4742775	44.06790543	40.54074478	34.61235046	27.47883606	20.34022141	14.28519917	9.498166084	5.718205929	2.68244791	0.166928753	-1.554904461	-1.865959406	-0.138915613	4.193534374	10.45640755	16.80968666	21.36233139	22.26626587
2020	Sierra Gold	Heat stress	R4	76.91724396	86.65859222	96.60128784	103.4477692	104.390686	100.7828598	96.09625244	93.81062317	97.15379333	105.568428	115.6026535	123.7245178	126.5114517	123.5447769	117.8199081	112.519722	110.7880554	113.3664017	116.9825745	117.9835358	112.7240524	99.74638367	82.97563171	67.15522003	57.03055573	55.55796432	59.13518906	62.64043427	60.95776749	50.20367813	33.29738998	15.48038769	1.996116161	-2.619014502	0.298512042	6.526087284	11.81579494	12.23610878	7.890657425	1.672132373	-3.476090431	-4.714338779	-1.479295611	4.639449596	11.97257805	18.85758781
2020	Sierra Gold	Heat stress	R4	1.969690919	16.16079521	32.35902023	46.76680756	55.96744537	59.89188766	60.14881897	58.37426758	56.13395309	54.13616943	52.42905045	51.03925705	49.99539185	49.27333069	48.79230118	48.46177673	48.1970787	47.92525101	47.58506012	47.11917496	46.47221756	45.64935684	44.82568741	44.19387436	43.94854736	44.09096527	43.90364075	42.50502777	39.01357651	32.80945587	24.712286	16.03778839	8.097772598	2.092719078	-1.7242769	-3.56144619	-3.638250351	-2.173006535	0.529261231	4.101717949	8.17729187	12.39182854	16.42781258	20.01655197	22.88935852	24.78925896
2020	Sierra Gold	Heat stress	R4	3.946493864	22.26177979	45.64404297	68.33799744	85.07077026	94.75700378	98.42070007	97.10931396	91.87223816	83.87996674	74.39283752	64.67314148	55.96168518	48.93481827	43.62436295	40.03284836	38.15497589	37.93859482	39.24168777	41.91249084	45.80117798	50.67785645	56.11536407	61.65528488	66.83724976	71.06027222	73.17649078	71.92474365	66.03413391	54.85287857	41.10030365	28.65393066	21.38347435	22.5082531	29.75931168	38.17628098	42.77730942	38.99851608	27.61976814	13.12015724	0.045172017	-7.225710869	-7.898542881	-4.56980896	0.027866337	3.218071938
2020	Sierra Gold	Heat stress	R4	99.57699585	101.3461227	104.8458786	109.7648087	115.7504425	122.1768646	128.2658234	133.2449341	136.3867188	137.7371521	137.9359283	137.634491	137.4589081	137.3808899	136.6261139	134.3733521	129.8150635	122.6514893	113.4344788	102.7959213	91.36576843	79.99662781	70.08603668	63.10572815	60.53527069	63.01242447	68.11050415	72.68991852	73.61305237	68.56843567	59.79736328	51.09774017	46.26358795	48.48735046	55.9067955	64.17530823	68.93260956	66.14263153	55.98609924	41.55586243	26.00139618	12.41164207	2.59623313	-2.844175816	-3.359546423	1.556097627
2020	Sierra Gold	Heat stress	R4	98.39245605	103.8730621	111.0295486	119.0297699	127.0610886	134.4866638	140.739975	145.2701111	147.5613098	147.8517303	146.9303284	145.6133575	144.6858673	144.1008606	142.8816376	140.0046387	134.4423828	125.8275909	114.8827591	102.4319992	89.29158783	76.55515289	65.97255707	59.39525223	58.66685486	64.4122467	72.74456787	78.73402405	77.45470428	65.26194	45.63217926	24.46373367	7.651008129	0.357937962	1.666430473	7.642669201	14.34072971	18.02943611	17.79792023	14.67672634	9.73545742	4.051528454	-1.192411184	-4.705214024	-5.199322224	-1.428675771
2020	Sierra Gold	Heat stress	R4	119.5768967	130.3060913	138.941864	144.788559	147.3224487	147.5940094	147.4544983	148.751236	153.1323853	159.1249695	162.881012	160.4783325	148.193985	127.6838989	106.7094803	93.36026764	95.64376831	114.598732	139.6779785	159.2483826	161.6768188	141.5176849	108.5362854	74.78700256	52.33983231	49.45228577	60.34671021	76.02279663	87.47632599	87.40231323	77.83559418	63.99852753	51.1212616	43.78553009	41.3035202	40.36241913	37.64551926	30.14469719	18.92605019	7.860363483	0.880922616	1.694450617	9.57788372	19.5929203	26.63318634	25.70950317
2020	Sierra Gold	Heat stress	R4	4.091151714	16.43341255	27.0554924	36.03017426	43.43024826	49.32849884	53.78599167	56.87551498	58.65032578	59.11289597	58.21101379	55.88855362	52.1089325	47.43712234	43.11778641	40.43073654	40.62845612	43.63137817	47.10995102	48.52758408	45.33987427	36.7172699	26.00208282	17.17335129	14.21011257	19.5406208	29.86656952	40.56933975	47.03421402	45.77148056	39.50236511	33.0730896	31.32206726	38.24395752	50.7552948	62.27262115	66.20465088	56.6124649	35.98290253	12.64265823	-4.97610569	-8.808125496	1.494788527	18.97058487	36.36831665	46.56585312
2020	Sierra Gold	Heat stress	R4	191.4228058	197.093338	204.1459351	209.7884369	211.5392303	209.5670776	205.384491	200.5137482	196.4068298	193.5176697	191.5267334	190.1008606	188.9009857	187.5919952	185.825058	183.2591705	179.5475006	174.2259979	166.6274872	156.0691681	141.8682709	124.5333786	107.508667	94.67383575	89.91640472	95.18834686	105.3225021	113.511055	112.9501419	98.57804108	74.94244385	49.87226486	31.20033836	25.68332481	31.18139648	41.16996384	49.09123611	48.85030365	40.2507019	27.170187	13.56854153	3.294221163	-2.146115065	-3.464432478	-1.457931042	3.073301554
2020	Sierra Gold	Heat stress	R4	0.396586627	7.057972908	14.76959038	21.85736465	26.85384178	30.12360191	32.96871948	36.68346024	42.45662308	49.65278244	56.26151276	60.2333374	59.58517075	54.4276886	47.23093414	40.59386063	37.09588623	37.72269058	40.8232193	44.49251938	46.82954407	47.01527405	46.86351395	48.60211563	54.4589386	65.3610611	77.47775269	85.87670898	85.63735199	73.1828537	52.44810486	29.91877937	12.07663822	4.563604832	5.958833694	11.35569096	15.83026314	14.80594158	8.241277695	-0.761130035	-9.045872688	-13.5705986	-13.52438354	-10.24416351	-5.136543274	0.410973847
2020	Russet Norkotah 278	Normal	R4	171.2533417	189.1206512	204.6528931	213.2331238	211.0120239	200.6988678	188.3271179	179.9498138	181.2058868	191.5057678	205.494278	217.6951294	222.7668152	219.3092041	210.3850861	199.3072357	189.361084	182.2617645	177.1130676	172.770752	168.0905304	162.43013	156.3953094	150.7734222	146.3577423	143.4747162	140.7671967	136.4854584	128.8778381	116.7453766	101.8852463	87.12779999	75.30143738	68.76972198	66.00558472	63.57962036	58.03897858	46.28238297	29.63041687	12.4603157	-0.796001792	-5.8687253	-2.022858858	8.126519203	21.84209824	36.39254379
2020	Russet Norkotah 278	Normal	R4	120.9589386	141.9144897	162.7687836	177.629776	181.363266	175.3545532	164.2897491	152.8783722	145.5604401	142.7661743	141.8516083	140.094635	134.8649292	126.1845322	117.0832977	110.7512207	110.3451004	116.3010406	124.5375519	130.5415192	129.8056641	120.0805511	104.6772766	87.7467804	73.44194794	64.77114868	60.51031494	58.46664429	56.44732666	52.59157944	46.85893631	39.8339386	32.10306168	24.2371788	16.67823982	9.807654381	4.008784771	-0.346724957	-2.947758675	-3.535681248	-1.854848981	2.316331148	8.30933094	14.62120533	19.70981216	22.07597733
2020	Russet Norkotah 278	Normal	R4	5.66967392	16.55792236	29.08871841	41.42023087	51.86297607	60.02238846	66.16796875	70.5692215	73.49954224	75.29289246	76.32032776	76.95877075	77.56756592	78.06660461	77.87187195	76.37394714	72.97125244	67.45867157	60.29711151	52.00802231	43.112854	34.29322052	26.60572815	21.169487	19.10165024	21.0232811	25.7429409	31.64145851	37.10551834	40.72883987	42.23404694	41.73243713	39.33530426	35.2535553	30.49887848	26.4794426	24.60537148	26.1188221	30.06468582	33.98003769	35.36289215	31.84016991	23.52317047	12.88842392	2.508161306	-5.088497162
2020	Russet Norkotah 278	Normal	R4	-2.587210417	1.546024561	7.051168919	13.18063068	19.1847744	24.36376953	28.39083099	31.12472153	32.42225266	32.15683746	30.392313	27.3370533	23.20040703	18.20734978	12.92855549	8.310680389	5.320885658	4.908753395	7.025534153	10.04027748	12.17623901	11.66448498	8.037842751	3.879918575	2.207686186	6.038062096	16.9077282	31.18429375	44.11329651	50.9373436	48.05529404	37.86893845	24.72830009	12.98146152	6.488216877	5.28512001	7.616731644	11.71784782	15.883811	19.11894798	20.89633751	20.69882011	18.04927635	13.28797436	7.488574028	1.752083421
2020	Russet Norkotah	Heat stress	R4	-2.638189316	-0.710772276	7.537922382	21.66327286	41.21503448	65.39096069	90.50598907	111.4805222	123.2349854	121.1272659	106.6441956	85.75305176	64.51876831	48.87738419	41.23368073	40.17994308	44.12876892	51.47322083	60.42667007	68.87047577	74.67034149	75.68810272	71.12539673	63.31670761	55.03790665	49.06878281	47.31411362	48.6435318	51.26259613	53.38077927	53.42239761	50.94457626	45.87553787	38.1356926	27.82513046	16.30957603	5.564124584	-2.43645215	-5.902133942	-5.296217918	-2.568452835	0.321423352	1.477062821	0.599762619	-1.20332849	-2.770530224
2020	Russet Norkotah	Heat stress	R4	3.424084187	9.570383072	7.727201462	2.869903803	-0.038033064	3.360732079	12.5052166	24.45084381	36.2567482	45.08752823	49.84215927	50.68524933	47.80092621	41.42020035	32.94595337	25.03888321	20.42218208	21.78779793	29.62064362	40.89391327	52.28002548	60.44748688	63.56089401	63.24188614	61.62380981	60.82439804	62.31293488	65.26183319	68.33179474	70.19132996	69.71205902	66.8046875	61.7158432	54.69997406	46.1599617	37.73697281	31.63857841	30.08015823	34.94897079	44.15180588	52.98217392	56.69451523	50.80890656	35.93525696	17.30457687	0.308030576
2020	Russet Norkotah	Heat stress	R4	-0.956299722	4.298245907	14.91225052	27.95510674	40.50767517	49.95160294	56.1997757	60.35649872	63.54559708	66.80105591	69.94202423	71.90872955	71.61798096	68.05687714	61.98207092	56.06816864	53.09524918	55.78871155	64.27628326	74.52555084	82.14471436	82.75370026	74.40602875	60.85442734	46.67585754	36.443367	33.32375717	35.59710312	40.47707748	45.17736053	47.47802734	48.1279068	48.82505417	51.27532196	56.79004669	63.56727219	68.34802246	67.86940002	59.22398758	43.83639908	25.97499847	9.958920479	-0.048937239	-2.823181391	0.209416002	7.517263412
2020	Russet Norkotah	Heat stress	R4	-5.879962444	1.444070578	11.62554646	21.66610336	28.56338692	29.79551506	26.80153847	22.89941597	21.43445396	25.49023438	34.81830978	46.69367218	58.36006546	67.09637451	71.66197968	72.41389465	69.77555084	64.18209839	56.15851212	46.38995743	35.56547546	24.38194084	13.80574226	5.455625057	1.039853811	2.257548094	9.713384628	20.14035797	29.43539619	33.49932861	29.31111336	19.50205421	8.543291092	0.902065933	0.385407239	5.667299271	13.01500225	18.6788063	19.20945549	14.76706123	7.882835388	1.134863019	-2.996494055	-3.874713898	-2.514758348	0.011042223
2020	Yukon Gold	Normal	R4	6.152866364	25.43443871	48.25924683	70.15287018	86.63550568	93.91288757	93.67903137	90.2705307	88.04157257	91.02210999	98.84951019	107.9346008	114.621788	115.3804703	109.9691391	101.7146149	94.11950684	90.64346313	92.08010864	94.98284149	95.52420044	89.89428711	76.79689026	60.83618164	47.45618439	42.09896469	47.92533875	60.12150574	72.13149261	77.40322113	70.78109741	54.35758209	32.58059692	9.901974678	-9.498515129	-23.52098656	-31.03714752	-30.91866875	-22.32953072	-8.101115227	6.526665211	16.27569962	16.15493393	6.851791859	-5.836194515	-15.92033291
2020	Yukon Gold	Normal	R4	455.9887695	461.4135742	475.2722473	491.1815796	502.777832	504.5137024	497.5137024	486.1250916	474.7067871	467.2974243	463.4473267	459.4255676	451.4309692	435.8067932	412.6932373	386.3359375	361.1798096	341.6345215	328.9887085	319.6169434	309.4523315	294.4358826	272.5515442	246.5722504	219.9468079	196.1396332	177.6854248	163.9548187	153.6153717	145.3424072	137.7526703	129.1660156	117.8125	101.9182281	80.19760132	55.16970444	31.14269447	12.42081451	2.905965567	1.499879718	3.826178789	5.445241928	2.154431105	-5.793480396	-14.09151459	-18.29392624
2020	Yukon Gold	Normal	R4	170.6214905	183.3721466	196.7707214	208.1324005	214.7723541	214.3417358	207.2045288	195.0294495	179.4930267	162.2815247	145.2628632	130.4358368	119.7972565	115.2638855	116.4692535	120.5898972	124.6792603	125.8084106	122.5874405	116.0541992	107.46138	98.06166077	88.74053955	79.52610016	70.32727051	61.0451889	51.60440826	41.96464539	32.10514832	21.9954071	11.89005852	3.483193636	-1.064295769	0.406588525	9.473038673	23.12237167	36.18953323	43.50165939	40.41909409	28.70451355	14.32568073	3.330435514	1.451968312	8.459717751	18.73196411	26.45159149
2020	Yukon Gold	Normal	R4	275.5501099	283.3426819	297.2207642	311.8938599	322.0773621	323.2054138	316.5148926	306.0415039	295.8326721	289.646759	287.1601257	285.0744324	280.0211182	268.7643738	251.4591064	231.9398041	214.2206879	202.2749786	197.2985229	196.0868073	195.0427094	190.5788879	180.7896423	167.7185059	153.9675598	142.146759	133.9832001	128.1629639	122.7042007	115.6250229	105.4904327	93.69747162	82.56504059	74.41009521	71.07107544	70.67743683	69.6125412	64.24997711	51.38131332	32.76491547	13.42085266	-1.566334367	-7.365045071	-3.918637037	4.515073776	13.52212524
2020	Yukon Gold	Normal	R4	332.7319946	330.3888245	319.197876	303.3954468	287.2207642	274.5546265	266.4263	262.4900208	262.3912354	265.6680298	270.3720703	273.4662476	271.8908691	262.7211609	246.6689606	228.3738708	212.67276	204.3419495	204.4878235	208.3906403	210.8091125	206.5156708	192.9907227	174.0614014	154.4590759	138.9171143	130.5917053	127.1517563	125.0698853	120.819664	111.6920776	99.25347137	86.45400238	76.24382019	71.05353546	69.26103973	67.34772491	61.78229904	49.42995071	31.88731003	13.86624813	0.132340685	-4.784183979	-0.881139398	7.751077652	16.87704849
2020	Yukon Gold	Normal	R4	285.3760071	281.285553	275.3381958	269.4092102	265.3690186	264.8468018	267.499054	272.0350342	277.1542664	281.5552673	283.8554688	282.6147461	276.3929443	263.8250732	245.5511017	224.378891	203.2228088	184.9766541	171.1534119	161.0717316	153.855896	148.6311798	144.5433655	140.7861023	136.5608368	131.0709534	123.7386169	114.7682037	104.529129	93.39569092	81.72657013	69.82965088	57.99427032	46.50880432	35.66453171	25.76349068	17.11650467	10.032444	4.789903641	1.311035395	-0.718414724	-1.617846966	-1.708429337	-1.349873066	-0.940379977	-0.878658831
2020	Yukon Gold	Normal	R4	268.899292	276.243103	288.2036743	300.8253174	310.1444702	312.6761169	308.7203369	300.4034729	289.8674316	279.1974487	269.7210693	262.2168579	257.4517822	256.1360779	257.5035095	259.1861877	258.7401428	253.744751	243.0626678	227.6092224	208.4833679	186.7821198	164.075119	143.0472717	126.5318832	117.3720551	116.905014	121.2609634	125.421669	124.3806076	114.182045	96.39759827	74.38206482	51.49806595	30.89339066	14.09862709	1.880692601	-4.995444775	-5.930542946	-2.319940805	3.13228631	7.701283932	8.792460442	6.395028114	2.82046175	0.471870601
2020	Yukon Gold	Normal	R4	354.0300293	355.4664612	351.6841431	345.5011597	339.7414856	336.8579407	336.3893433	336.4584351	335.1841125	330.8238831	323.6412048	315.3525696	307.7077026	302.3860168	299.2095337	295.9884949	290.4296875	280.2672119	264.7409973	245.4914398	224.3678589	203.2254486	183.6088715	166.3713531	152.2606964	142.0227051	135.9129639	132.4507294	129.7841949	126.0575867	119.592926	109.6184387	95.66706848	77.26393127	54.34430313	29.98603058	8.749397278	-4.803371906	-6.602234364	1.472063541	13.63007545	24.00817871	27.0141468	22.20028687	13.76538849	6.074258804
2020	Yukon Gold	Normal	R4	266.2848816	272.8709412	279.5005493	283.3027039	281.3985901	271.4855347	255.858551	239.0235901	225.506134	219.4917908	220.5704803	224.9649811	228.8296356	228.4145508	222.7451782	213.8430939	203.8783112	194.997406	188.1555023	182.4054565	176.6281891	169.7124634	161.0255432	151.0772858	140.5415955	130.0845642	120.192627	110.6802979	101.2214966	91.48817444	81.28315735	71.10066223	61.64781189	53.63952255	47.64619827	43.14838409	39.10905457	34.49704742	28.36517715	20.8717308	12.89960098	5.341451168	-0.900292277	-4.807915688	-5.25383997	-1.107051492
2020	Yukon Gold	Normal	R4	293.2634888	302.7489624	307.6914978	307.7771606	302.6920471	292.3780823	278.8045044	264.9132996	253.6620026	247.7386475	246.2531281	245.6903534	242.4727173	233.1613159	217.7585907	200.0053406	183.8258972	173.0977478	168.9444733	168.1087799	166.9408112	161.8024139	150.7097473	135.5578613	118.8023682	102.8891068	89.72875977	79.34529114	71.34664154	65.34077454	60.89266586	57.32901001	53.89252472	49.83178329	44.45981216	37.63651657	29.469841	20.0696888	9.651432037	-0.301981241	-7.481412411	-9.55573082	-4.384845734	6.619570732	18.81657219	27.45650101
2020	Yukon Gold	Normal	R4	177.3662262	180.4576569	184.7696533	190.2016144	196.6646729	203.9645081	211.1294403	216.8167114	219.6757202	218.4691772	213.4871063	206.1367645	197.8527222	190.0421906	183.4874115	178.2987366	174.5474701	172.2853546	170.6110382	167.0880127	159.1430054	144.2145233	121.6785507	95.46183014	70.13175201	50.25962067	39.17062378	35.82277679	38.2326889	44.40133286	52.32578659	59.89765167	64.96556854	65.38989258	59.46457291	48.91714859	37.08063126	27.30366135	22.62237358	22.38149643	23.49997902	22.84989738	17.510355	8.35733223	-0.283971906	-3.967247725
2020	Yukon Gold	Normal	R4	-4.896766186	2.515555143	4.554444313	3.908115864	3.271159172	5.059451103	9.476938248	15.66487885	22.75671768	29.87026978	35.86164093	39.40138245	39.15418625	33.88436127	24.94214249	16.48441696	12.80087566	18.11871338	32.5557518	49.70636749	62.58096313	64.20555878	51.59640884	31.08227539	10.33175373	-2.994364977	-3.731212854	4.564339638	16.43021774	26.41042328	29.9845047	27.54021454	21.05124283	12.49713802	3.789090872	-3.618962765	-8.49055481	-9.59591198	-5.895867348	1.227998495	8.811984062	13.86510086	13.59355545	8.998476028	4.519918442	4.718622208
2020	Yukon Gold	Normal	R4	133.1838531	149.8398285	173.6443329	198.1067657	216.7326508	223.8145905	219.9577026	208.808136	194.0276337	179.1588135	166.017746	155.1606903	147.118576	142.3793182	140.3566132	139.2923279	137.3794403	132.824646	125.2603989	116.5652618	108.8150406	104.0855713	102.8940735	102.1191025	98.11381531	87.23919678	67.65504456	43.80632401	21.51104355	6.583301544	3.497356415	9.740933418	20.53865433	31.10875702	37.13180161	37.86452103	34.25309753	27.2437191	17.82163239	7.354895115	-2.532999754	-10.21817875	-14.14436817	-14.05662441	-10.88473892	-5.592822552
2020	Yukon Gold	Normal	R4	273.6046448	279.1535034	284.4931946	288.0883179	288.4015198	284.1200562	275.7104797	264.494812	251.8067932	238.9469604	226.8134918	216.0194244	207.1602325	200.8274536	197.2552185	196.2948456	197.7800598	201.5211945	205.8851624	206.9498596	200.5841675	182.6784668	152.4200134	116.7382584	83.66615295	61.23469925	54.63114929	59.12088776	67.80718231	73.79330444	71.56142426	62.75387573	51.34112167	41.29166031	36.02712631	34.72305298	34.55692291	32.69451523	26.57502937	16.84861565	6.280649185	-2.326379061	-6.279220581	-5.032154083	0.022983512	7.423629284
2020	Russet Norkotah 278	Heat stress	R4	3.393699408	1.725858569	-0.775302231	-1.873148561	0.657425344	8.651344299	20.72473717	33.93119812	45.32041168	52.14519119	54.51381302	54.60096741	54.63992691	56.79756927	61.5415535	67.51530457	73.27242279	77.3704071	78.76128387	77.02599335	71.80014801	62.73110199	50.3685379	37.41838455	26.88736916	21.79001617	23.74241829	29.52473068	34.86241913	35.48485947	28.25032997	15.94679642	3.284102678	-5.028100967	-4.964231491	2.170535803	12.5918808	22.48792458	28.29665947	29.42873573	27.23230362	23.10238647	18.4066658	14.2081356	11.28463173	10.41008472
2020	Russet Norkotah 278	Heat stress	R4	157.2292633	171.6313629	180.7736969	185.469162	186.5384979	184.9313507	182.7028046	182.4392395	186.7309113	197.8047943	212.9503784	225.8555756	230.1106415	219.5832062	195.0939789	164.9910431	137.993576	122.7308807	121.9963684	129.3021545	137.3439941	138.8215179	130.0163727	115.5500946	101.2316895	92.87798309	94.02455139	100.234314	105.3475266	103.1966476	89.36412048	68.54959106	48.40581131	36.57773972	39.46031952	53.55788422	70.76146698	82.92306519	82.54308319	69.83287811	50.0506897	28.56021118	10.58452129	-1.19627583	-6.398947716	-4.72973299
2020	Russet Norkotah 278	Heat stress	R4	3.991061687	16.6816864	31.26544571	45.31906509	56.41146469	62.46702194	64.14059448	63.41515732	62.28149796	62.57025528	63.85815811	64.07348633	61.11720276	52.99180222	40.74276733	28.69291878	21.33304977	23.08363342	34.3768692	49.28557587	61.32398605	64.02975464	54.44446945	37.87531281	20.79745293	9.682150841	8.793634415	14.66175461	22.13277054	26.04122543	22.43259239	13.54766273	3.642853737	-3.021727324	-2.815551758	3.009753704	10.92197037	17.372715	19.07905579	15.91821671	9.849451065	2.855451107	-3.100788116	-6.814570427	-7.759932995	-5.428218365
2020	Russet Norkotah 278	Heat stress	R4	-5.028429508	2.424903631	16.92673111	33.90388489	48.79868698	57.5964241	60.78628159	61.02542877	60.98274612	63.17866898	68.1805191	75.12983704	83.12128448	91.25732422	98.60528564	104.1777954	107.0031128	106.1094818	101.2673569	93.43467712	83.66313171	73.01222992	62.70162964	54.32990646	49.55421448	50.03562164	56.27113724	64.71870422	70.95344543	70.55440521	60.30765152	43.2804985	24.58323479	9.326145172	2.010142088	2.436800718	8.196147919	16.86971283	26.10137939	34.37097168	40.7012825	44.13072586	43.75631714	40.01100159	34.51132202	28.93241692
2020	COTX09022-3RuRE/Y	Normal	R4	112.5876389	108.5207062	102.3122864	96.53217316	93.76576233	96.45783234	104.762146	116.9184113	131.1174774	145.5287628	157.85289	165.1850281	164.5949554	153.1778412	131.1851044	104.7255859	80.54289246	65.37477112	62.75584412	67.29690552	72.05406952	70.08733368	56.62664032	36.12067795	15.45562744	1.525485039	0.054327134	9.22130394	24.2172718	40.22331619	52.69982529	59.90405655	61.69483185	57.95245743	48.65489578	35.34065628	20.81582451	7.925553799	-0.555319905	-3.699582815	-2.665613174	1.287699342	6.898322105	12.81032848	17.53685379	19.57932091
2020	COTX09022-3RuRE/Y	Normal	R4	197.9577332	201.7729492	205.7059937	208.171936	207.5760345	202.4642181	193.675354	183.9584808	176.1231842	172.8970032	174.2301331	176.6196747	176.3498077	169.7301178	155.6502533	137.7752686	120.287796	107.3704529	101.3933792	99.6739502	98.65067291	94.76396942	85.67498779	74.19917297	64.53281403	60.86050034	66.33750916	77.40623474	87.84111023	91.41654205	82.63743591	63.34266663	39.58009338	17.44835854	2.760950804	-3.313175917	-3.364638567	-0.086600073	3.860010386	6.872848511	8.53226757	8.4769907	6.361363411	2.576061964	-1.349716902	-3.795502186
2020	COTX09022-3RuRE/Y	Normal	R4	-5.089723587	-0.536145031	1.862996936	3.377110243	5.280861378	8.769586563	13.65242672	18.59173203	22.21664619	23.1992836	21.72738457	19.86954689	19.81155777	23.72553062	32.26404953	43.27695847	54.30747223	62.90074539	67.30506897	67.73943329	64.75485229	58.91407013	50.87357712	41.74884033	32.76667023	25.15581512	19.96729851	17.07245255	15.87972069	15.7994957	16.23826981	16.63377953	16.43548584	15.09479713	12.11781311	7.895398617	3.529355049	0.148621425	-1.165569782	-0.466924727	0.90598464	1.550257564	0.08615607	-3.477805614	-6.996302605	-8.137247086
2020	COTX09022-3RuRE/Y	Normal	R4	9.534452438	10.33279896	6.395103455	0.516001642	-4.484509945	-5.938637257	-3.681129694	0.367235839	4.232179165	5.990083218	5.798003197	6.385231018	10.64499664	21.43745232	38.99151993	58.64744568	75.22203827	83.53211975	80.42182922	68.40329742	50.9671669	31.60602379	13.56637096	-0.950218678	-10.01164246	-11.6928072	-4.700308323	8.128078461	22.31377983	33.3726387	37.25994873	34.2610817	27.15750504	18.75217056	11.78748035	7.85935688	7.651150227	11.80877495	20.90363693	33.14731598	44.1205368	49.26535416	44.09608078	28.51570892	9.186991692	-6.655586243
2021	Vanguard Russet	Heat stress	R2	1046.838501	1023.694763	1048.753662	1109.096558	1172.148682	1205.022705	1176.311768	1089.03479	980.7927246	890.694397	857.3759155	890.8678589	956.7399902	1016.718262	1032.587158	984.0884399	894.5181885	793.6571655	711.274231	668.8532104	655.9793701	654.5701904	646.5350952	616.7954102	568.6123047	512.1881714	457.7373962	414.7241211	385.0774536	366.4335327	356.3620605	352.2530518	348.3402405	336.1855774	307.2728271	253.4216919	177.7370148	96.99165344	28.78265572	-9.433550835	-11.82163334	7.235683441	31.35019875	44.1327095	36.72484589	19.07291985
2021	Vanguard Russet	Heat stress	R2	1424.737915	1413.759155	1374.714844	1311.876831	1240.790161	1177.183472	1136.258179	1121.094604	1122.60498	1131.166382	1137.222412	1135.470459	1127.22522	1114.36377	1098.771118	1080.500122	1055.209229	1017.884949	963.5332031	890.0351563	806.4318848	724.4248657	655.7271118	610.1414795	585.8030396	576.4521484	575.8057251	577.5847168	575.498291	563.2477417	534.5305786	483.5364075	412.9040833	332.3583679	251.8506622	181.1682129	124.6608353	80.08456421	44.80870819	16.22212791	-5.844920635	-17.33137131	-13.75190449	9.376173973	52.26579666	104.4019394
2021	Vanguard Russet	Heat stress	R2	1203.857056	1222.952637	1217.626221	1189.674194	1154.12146	1126.209595	1120.496582	1135.624268	1154.258423	1158.364868	1130.167969	1067.608398	993.0606079	931.0083618	905.890564	927.9956665	973.2977295	1012.669189	1016.978638	966.305542	876.1376343	770.4801636	673.3364868	605.4227905	567.3400269	552.079895	552.6260986	561.8902588	572.1295166	575.2261963	563.0584717	527.9227905	469.2990112	392.7118835	303.8679199	208.5848389	116.2839813	40.76358795	-3.920293093	-3.86003232	42.37956238	114.5353622	190.1784515	246.8974915	270.7615967	269.0762634
2021	Vanguard Russet	Heat stress	R2	1038.068237	1029.745728	1032.437988	1043.075928	1051.152832	1046.033081	1017.667236	969.2946167	917.5179443	879.5140991	872.2062378	896.1734619	926.6280518	936.5944214	899.1324463	803.6455688	679.1115112	560.4024658	482.3790588	468.3236389	496.9053345	536.0862427	553.8167114	523.8479004	455.4075317	371.1295776	293.6753235	243.8076477	223.3558502	223.3210602	234.575531	248.1047974	256.8787537	255.5157166	238.70047	201.3403931	146.1241608	85.17398834	31.17073441	-3.290702343	-12.86542034	-4.828861237	12.29291439	29.97500229	42.8149147	53.23757172
2021	Vanguard Russet	Heat stress	R2	1464.408691	1439.798096	1379.486572	1294.344727	1208.512695	1146.345703	1131.179077	1162.438354	1215.564331	1264.939453	1285.172852	1264.533447	1212.509033	1140.423584	1059.600952	980.1575928	909.2965088	853.7749023	820.3659058	811.4987183	812.9268188	806.3920288	773.6360474	700.9671021	602.5800171	503.2244263	427.6655273	397.6958313	405.5571594	426.5771484	435.8804016	410.0524292	350.8154907	281.0128784	224.1363983	203.0566711	219.9022064	251.6217957	273.6720581	261.6931763	207.4738007	130.872879	54.56578064	1.208320737	-14.61007786	1.509453773
2021	Vanguard Russet	Heat stress	R2	1071.467285	1060.232422	1045.254028	1027.633301	1010.103943	995.4233398	986.2786255	983.614502	986.6258545	994.4333496	1006.0755	1015.98938	1011.420593	979.0170898	905.4463501	789.3954468	658.6528931	545.3355103	481.5677185	488.0795593	541.8314819	609.2487793	656.7568359	655.737854	607.9024048	526.4179077	424.479248	315.046875	208.7648621	114.9373856	42.86867523	1.359034061	-9.302950859	4.019506931	34.23856735	74.24645996	116.1773834	151.2358246	170.5755005	165.4399719	135.0962524	92.74492645	52.98111343	30.38041115	33.04965973	52.86914063
2021	Vanguard Russet	Heat stress	R2	1486.968994	1488.93042	1460.9646	1407.061157	1343.581055	1287.091919	1253.677368	1248.22168	1264.351196	1295.204224	1333.860229	1369.586182	1385.766479	1365.261963	1290.984131	1160.493042	1006.879944	868.5174561	783.7683105	777.4561768	822.2544556	878.3051758	905.7484131	871.6969604	785.9530029	674.4536133	563.1669922	476.196106	419.1127625	386.8812561	374.3370056	376.1377563	383.8786316	386.580658	373.1827393	332.9578247	266.1768494	186.4565582	108.2162933	45.79346085	7.04106617	-11.45937538	-14.26044273	-5.90143919	10.14126396	33.07260513
2021	Vanguard Russet	Heat stress	R2	1126.429443	1163.604614	1146.278931	1079.27478	987.465271	896.0479126	829.5559692	796.9798584	791.7278442	806.5090942	834.0209961	865.5742798	890.3310547	897.2623291	875.3661499	820.5743408	745.6037598	665.6871338	596.0490112	548.1174316	518.7380981	501.241272	488.9610596	475.9933472	461.0940552	444.7848206	427.5873108	409.8277588	389.8442383	364.8262939	331.9674683	288.6760559	236.2549591	179.2921753	122.4655762	70.49208832	29.09255791	5.198753834	5.828386784	37.86601639	97.96827698	164.9945831	216.0270233	228.1789246	190.7393799	123.5248566
2021	Vanguard Russet	Heat stress	R2	629.9480591	665.4104004	687.4138184	693.2369995	684.3148193	662.1485596	628.3216553	586.1322632	540.6363525	496.9563904	460.1679077	432.4440613	411.4541931	394.4691162	378.7675171	363.194458	350.3801575	343.5251465	345.8260803	357.6358337	368.408844	364.9550171	334.0960083	267.0752869	182.1403198	107.7806702	72.48204041	100.7223206	176.9481354	262.6959534	319.2444763	310.1262207	237.7917328	137.3869019	45.0692749	-3.769208431	0.372778952	35.60981369	78.1852951	104.4910355	104.1141663	89.55587006	75.63375092	77.12633514	101.1324615	135.4502106
2021	Vanguard Russet	Heat stress	R2	1315.539063	1256.718506	1246.450195	1280.485596	1337.322266	1395.187866	1432.810547	1440.83606	1421.871338	1379.03479	1315.511475	1237.767578	1157.390381	1086.396973	1036.788452	1013.054688	1001.462585	985.5643311	948.9237061	880.6279907	791.0731812	695.7722778	610.2383423	547.4884644	505.2426147	475.4553833	450.0616455	421.7620239	390.8156738	361.825531	339.4413452	327.9536133	325.6409607	325.7079163	321.206604	305.3375854	276.1139832	237.4003754	193.4130096	148.344635	105.5091171	66.65389252	33.37798691	7.278457642	-9.824978828	-15.54171848
2021	Vanguard Russet	Heat stress	R2	1416.594116	1442.246216	1473.668457	1502.89563	1520.353271	1516.435547	1482.130493	1422.265869	1355.544556	1301.290527	1278.546387	1289.897705	1312.316895	1320.577148	1289.486694	1207.299194	1094.873657	977.9208374	882.1355591	825.5372314	796.5199585	776.3687134	746.3643188	691.354248	618.013916	541.2648926	476.0444336	435.8092346	419.2972717	416.8090515	418.5512695	415.0666199	402.6438599	382.4233093	355.6859436	323.6892395	286.9641724	245.1627655	197.8745728	144.732132	88.53979492	37.62540054	0.855839849	-12.89418983	1.559358716	40.18079376
2021	Vanguard Russet	Heat stress	R2	1144.13562	1075.202759	1038.809448	1031.045532	1035.504517	1035.57312	1015.32135	974.506958	928.6727905	894.0374756	886.6126099	909.4838867	945.6434937	976.348999	982.8776855	954.0965576	897.2672119	822.3856812	739.4478149	657.0159912	578.1604614	504.6271057	438.1658325	380.3389893	331.5917664	291.9357605	261.3942261	239.6037903	222.5135193	203.9279633	177.6477661	137.973587	88.08496857	38.60287094	0.386533618	-15.98996067	-9.299251556	10.35826492	32.2089119	45.54354095	46.09771729	40.81402588	37.74053192	44.9253006	65.28356934	88.8829422
2021	Russet Norkotah 278	Heat stress	R2	1612.583984	1561.346436	1524.917114	1506.63562	1504.669922	1517.105835	1541.845581	1572.705566	1599.412354	1611.496948	1598.596069	1556.190063	1488.849243	1401.928955	1300.786621	1192.757935	1089.975708	1005.279846	951.5157471	935.4569092	940.5269775	944.5346069	925.2902222	865.3932495	776.7519531	682.3563843	605.2202148	565.5426025	555.6026611	551.6894531	529.9024658	467.8881226	369.8026428	262.0716553	171.8181915	125.5245514	128.333252	159.5196228	196.8062134	218.0366974	211.08992	181.3134613	135.7931671	81.62663269	27.96024513	-10.93457985
2021	Russet Norkotah 278	Heat stress	R2	1728.946777	1723.043945	1750.188354	1800.230957	1846.557739	1862.285034	1821.662109	1725.19397	1599.764771	1473.410889	1373.916504	1314.095459	1283.47229	1269.55603	1259.875244	1244.931152	1222.459351	1191.267456	1150.163574	1098.271729	1035.927124	963.7579956	882.3924561	792.831665	698.3795776	603.2053223	511.4819336	427.134491	351.6192627	284.9823303	227.252243	178.449707	138.458725	107.0480804	83.98262787	68.99010468	60.61273575	55.94350052	51.99139786	45.78105545	35.65155792	22.2193222	6.333856583	-11.1569891	-27.45631409	-34.85126877
2021	Russet Norkotah 278	Heat stress	R2	1525.078125	1566.285767	1546.716553	1469.315796	1360.028931	1245.174316	1150.400635	1085.711914	1045.402954	1023.083435	1012.370544	1007.324951	1002.710449	993.3474121	974.0640259	941.9659424	899.668457	850.6091919	798.225647	745.5161133	693.7930298	643.9628906	596.9260864	553.2823486	511.7271118	470.2389832	426.8004456	379.675293	329.9749451	280.4514771	233.8647003	192.8241425	157.2478333	124.780426	93.00598145	59.62577438	26.34302902	-0.277701467	-13.38085461	-6.199926853	20.68155479	53.8939743	78.77809143	80.70081329	54.03489304	15.73121262
2021	Russet Norkotah 278	Heat stress	R2	1707.062012	1659.47937	1622.990967	1598.997559	1584.540283	1576.570801	1572.075562	1568.486694	1563.696899	1555.626587	1542.180176	1520.898926	1488.761963	1442.696899	1379.635986	1299.222046	1207.6427	1112.056641	1019.628113	935.8242188	859.5691528	788.2264404	719.1538086	650.703125	587.3218994	535.760498	502.7711487	493.8736267	502.3339233	514.4003296	516.2371826	494.6788635	448.0361328	384.2624207	311.6060791	238.2451477	169.7189789	108.3794098	56.38300323	15.89215946	-10.88383961	-21.64719009	-14.08651543	14.10434818	61.04779434	114.3715591
2021	Russet Norkotah 278	Heat stress	R2	1494.920898	1540.668213	1571.702026	1583.426025	1576.9198	1553.352783	1513.987915	1462.092529	1402.960693	1341.968994	1284.442871	1231.809692	1179.46936	1122.294067	1055.180054	977.5386963	899.7503662	833.8243408	791.7736206	780.5567017	787.663269	795.9190063	788.1416016	750.2583008	687.1845703	611.03125	533.9168091	467.2177124	415.040863	377.3172913	353.9312744	344.4193115	342.3805237	336.4256287	315.0131226	266.9724731	193.820755	112.4265442	40.58811951	-4.009523392	-13.14232159	4.961425304	40.43166733	83.40576935	125.5247345	162.2146912
2021	Russet Norkotah 278	Heat stress	R2	1689.834717	1612.121338	1564.325073	1544.804932	1536.427734	1521.806641	1484.281128	1424.06189	1358.304688	1304.907959	1281.52356	1291.139526	1313.950806	1328.176025	1312.076416	1253.925293	1166.319946	1065.455444	967.5384521	884.6507568	813.022522	745.0713501	673.2189331	592.1954346	510.910675	443.6300049	404.6265564	405.9703979	437.7666321	477.5423889	502.6918335	491.6639404	441.3138733	363.9577637	272.3921509	179.3511658	95.61963654	29.63478661	-10.32242489	-16.05307388	12.75598431	62.73730469	119.1385803	167.2224121	196.5286865	207.2926788
2021	Russet Norkotah 278	Heat stress	R2	1351.519409	1334.169189	1313.250122	1292.69104	1278.932617	1278.466309	1297.306641	1330.644409	1362.787231	1377.574219	1359.012329	1301.62793	1216.291626	1115.29126	1010.899719	913.2605591	827.3065796	757.2127686	707.1500854	679.6724854	671.1228027	676.3518066	690.2062988	706.4315796	711.9955444	691.3035889	628.7650757	511.7814941	357.5746765	200.4406738	74.87865448	13.53230095	17.40469933	60.8846283	117.5325775	161.2869415	178.7228241	171.7317352	143.1309509	95.8003006	38.31486893	-10.83226871	-32.15521622	-6.194926739	74.57083893	187.7340393
2021	Russet Norkotah 278	Heat stress	R2	1608.349243	1557.829956	1560.905518	1610.168335	1678.722656	1739.336548	1765.55188	1748.289185	1695.953369	1617.718872	1522.760254	1420.701294	1321.868652	1236.643921	1175.385254	1141.880249	1123.928589	1106.974121	1076.453125	1021.571289	946.0422974	857.0639038	761.8380737	667.1485596	577.2206421	495.3070374	424.6680603	368.1071167	323.9940491	288.1478271	256.367981	224.6023865	191.470871	157.8432312	124.6634674	92.8638916	63.36507797	37.06417084	14.8583107	-2.351457596	-12.84754086	-13.50870514	-1.065261722	27.74472427	73.92641449	132.8326874
2021	Russet Norkotah 278	Heat stress	R2	1540.291992	1604.368042	1654.804077	1681.602905	1678.599243	1639.686523	1559.496338	1449.464966	1337.935059	1253.975708	1226.24585	1257.834229	1312.095093	1348.949219	1328.383545	1230.463379	1083.957031	924.8790894	789.2321167	703.9525146	661.0429688	644.1156006	636.7747192	624.425354	603.4569702	574.4152832	537.8459473	494.4743958	446.7056274	397.9291687	351.5265808	310.6725159	274.6938782	239.6989136	201.6863861	156.8153076	106.0532379	56.23102951	14.52718544	-11.93837643	-20.53332901	-16.43776321	-5.610477924	6.00680542	15.74772549	29.14704895
2021	Russet Norkotah 278	Heat stress	R2	1338.804077	1295.643433	1292.148315	1320.641357	1359.867188	1388.335938	1385.35083	1348.105591	1291.786255	1232.36792	1185.626343	1155.759277	1128.937012	1089.790894	1022.967834	923.5015259	811.5661011	711.0859375	645.9813232	630.696167	643.1936646	652.6871948	628.3745117	546.4688721	426.0937805	302.5797729	211.3042145	183.7929535	213.5249176	272.1783142	331.1656494	363.0166626	359.0892334	326.5888977	273.2054749	206.6562805	135.3498993	68.52700806	15.48689556	-14.54540825	-18.89478493	-6.240998268	13.605093	30.8383007	39.40453339	42.63562393
2021	Russet Norkotah 278	Heat stress	R2	1491.52124	1490.46106	1481.031128	1463.929932	1442.963135	1421.985474	1404.70105	1391.351318	1378.700928	1363.360596	1341.956299	1312.031982	1272.557739	1222.628418	1161.343506	1089.557861	1012.385803	935.5725708	864.8654175	804.75177	754.8850098	713.7555542	679.8508911	651.4923096	625.9506226	600.1047363	570.8288574	535.328186	494.0549927	449.3229065	403.4660645	358.8078003	317.4469299	281.2956238	252.2603455	232.1292572	218.720871	205.0392303	183.8022308	147.8137207	97.05918121	44.01434708	2.408827305	-14.04825401	1.586438537	39.30239487
2021	Russet Norkotah 278	Heat stress	R2	1743.463135	1795.355835	1784.891235	1717.081665	1622.218628	1531.004028	1473.128052	1454.708496	1458.203003	1465.026245	1456.766846	1425.380615	1378.944092	1326.921143	1278.767212	1239.506592	1203.427002	1163.218506	1111.57312	1043.952637	966.4765625	887.8292847	816.6989746	760.3401489	717.3101196	682.8692627	652.2682495	620.8417358	584.6860962	540.3370972	484.3383484	413.6768494	332.9997253	253.3838196	186.1110077	142.1761017	122.968399	118.2502899	117.082962	108.5940247	87.68255615	59.27695465	29.31145859	3.720310211	-11.86302567	-12.53095531
2021	Russet Burbank	Heat stress	R2	1436.849487	1391.240479	1367.70459	1363.198853	1364.050049	1356.402588	1326.997314	1276.140747	1217.776733	1166.448364	1136.487915	1129.542236	1127.545044	1110.72522	1059.352417	966.2158813	854.4761963	751.7994995	685.8618164	674.8353271	700.3745728	735.3449707	752.6159058	729.6095581	671.6151123	594.4533081	513.9718628	444.8801575	390.6177673	348.1771545	314.4726868	286.3775635	260.0541992	231.0653076	194.9560699	147.4825745	91.42826843	38.09809113	-0.693264961	-13.234622	3.348082066	36.55289841	72.34661865	96.70755005	101.6862717	94.55407715
2021	Russet Burbank	Heat stress	R2	1488.443726	1466.140625	1447.780762	1435.391602	1426.604004	1418.982544	1410.127075	1398.486694	1383.374146	1364.139038	1340.101929	1308.911133	1265.608032	1205.014771	1121.969482	1017.282715	906.2592773	806.352417	735.017334	703.982605	702.9553833	716.3458862	728.5663452	725.7496948	704.5795898	665.7260742	609.8688965	538.0961304	455.5366516	369.645752	287.8981018	217.6511993	164.17276	130.9687042	121.4961929	138.9017944	176.0508423	213.3536072	230.4722748	207.2721863	141.1206207	59.79894638	-5.860720634	-25.06530952	17.20236778	96.45457458
2021	Russet Burbank	Heat stress	R2	1410.225098	1386.460815	1372.559692	1368.009277	1369.424194	1373.370239	1376.442261	1375.807861	1369.223999	1354.471191	1329.351685	1293.007324	1246.658081	1191.711548	1129.571411	1063.346313	1000.273987	948.1953735	914.9576416	904.7240601	907.4744873	909.7844238	898.227478	861.9298706	805.637085	740.0007324	675.682312	622.1538086	577.1060181	531.4678345	476.098053	402.5975647	315.3270569	229.3834686	160.1900024	122.7440262	117.6093445	127.8653564	135.5406952	122.8105011	84.24635315	35.98431015	-3.6833179	-16.4896183	8.223913193	62.02734756
2021	Russet Burbank	Heat stress	R2	1386.63147	1339.465088	1308.675537	1294.577759	1290.551392	1289.852661	1285.931274	1276.481323	1263.46814	1249.042603	1235.302856	1221.060059	1200.014038	1165.42688	1110.568848	1033.348511	942.8953857	850.0127563	765.5039063	697.6877441	645.3323364	604.9108887	572.8927002	545.4971313	517.3730469	482.581604	435.1838684	370.3132019	293.8021545	217.6044006	153.7497864	113.6236115	97.63460541	96.9688797	102.5195313	105.3164063	100.7369919	89.43808746	72.39483643	50.59410477	26.30792046	4.036820889	-11.49404526	-15.56471634	-5.689921379	15.02063465
2021	Russet Burbank	Heat stress	R2	1585.745972	1598.399414	1609.17688	1611.329712	1599.544312	1570.122437	1519.451904	1444.012207	1348.4646	1252.028809	1175.434326	1139.393188	1154.079224	1199.732788	1251.31958	1283.803711	1277.027832	1233.258789	1161.200439	1069.555298	967.2948608	865.3811646	775.6775513	710.0531616	678.7268677	671.0062866	661.8396606	625.8911743	539.1286011	408.2180176	270.9797668	166.6248779	133.7627258	178.9148712	261.0110168	335.129364	356.4701233	303.4728088	205.0280914	96.64089966	13.8151865	-18.46072006	-8.935698509	26.89620399	73.53922272	117.5899048
2021	Russet Burbank	Heat stress	R2	1854.940186	1901.760254	1926.1521	1917.42981	1875.49585	1812.264038	1740.290894	1672.07251	1614.225708	1562.914551	1513.215088	1460.211304	1401.629395	1342.707642	1290.002563	1250.076538	1226.851318	1212.133301	1194.244751	1161.513672	1104.275879	1027.874878	944.4611206	866.2159424	804.4127808	758.8736572	721.5477905	684.2357178	638.9979858	584.2132568	524.666687	465.4263611	411.5332947	366.4072266	331.0714722	306.3559875	293.0711975	288.4923401	282.2267761	262.8719788	219.0313568	146.7086945	65.64994812	0.358911395	-24.66259575	7.895336151
2021	Russet Burbank	Heat stress	R2	1344.260498	1365.681641	1360.681519	1318.065674	1242.536011	1156.808228	1084.564819	1049.30249	1057.486938	1085.24585	1105.5802	1091.500366	1028.06958	934.5680542	836.3022461	758.5823975	721.1027832	717.7449341	734.9813232	759.2835083	778.2528076	787.9271851	788.1657104	778.8491211	759.807251	730.25	688.9650879	634.7297974	566.5565186	488.9832458	412.1523438	346.4571228	302.1220398	280.3002319	268.6906738	253.9055481	222.5989075	169.3145294	105.7279968	45.76293564	3.339083672	-12.3591814	-7.356722355	9.281944275	28.49517441	43.48326111
2021	Russet Burbank	Heat stress	R2	1444.498657	1470.432373	1505.185791	1545.594238	1585.848877	1617.126831	1630.447388	1616.907715	1574.454712	1513.259888	1444.74646	1380.339966	1327.952148	1285.539429	1249.296875	1215.421387	1180.215088	1140.462891	1093.089966	1035.018066	963.9692383	883.6541138	800.4842529	720.8929443	650.8388062	590.3857422	535.5354004	482.2150269	426.6000671	370.7799072	322.8420715	291.1454773	283.8694153	299.8025208	323.79599	339.5759583	330.9154358	289.9389954	226.9236145	154.5173035	85.37393188	30.49700737	-4.404891968	-14.68179226	4.319097042	54.26741409
2021	Russet Burbank	Heat stress	R2	1135.734131	1143.29895	1136.282227	1106.55542	1054.749512	991.4447021	927.7507324	874.7302856	839.2409668	820.6522217	817.5540161	828.5403442	849.9493408	871.7440796	882.7588501	871.8258057	831.2967529	769.6602173	700.0452881	635.5772705	587.7601929	555.9556274	534.0232544	515.8029785	495.4259949	470.8319702	442.5679321	411.2298889	377.3980713	341.1391296	302.0060425	259.5282593	213.280304	165.2994385	121.2695084	87.17314911	68.96761322	68.13358307	76.42518616	84.33287811	82.33539581	64.70053864	37.82500458	10.52932739	-8.36205101	-11.50467491
2021	Russet Burbank	Heat stress	R2	1122.817627	1051.39563	988.9237061	956.4385376	956.9144287	972.8609619	985.684021	976.9185181	939.5289307	886.848999	834.3120728	797.34552	784.7966919	786.8274536	790.3085938	782.112854	752.8278809	710.1349487	666.619751	634.8718262	624.6585083	624.6766968	614.0823364	571.982605	479.9045715	350.0295715	215.5955505	110.2526398	66.32867432	84.95030975	135.5723267	186.2471771	205.3886261	181.392868	132.2595978	78.39673615	40.15751266	28.72717476	35.39058685	48.81933212	57.68889618	53.96187973	40.15752411	20.90443993	0.833927631	-15.67373276
2021	Russet Burbank	Heat stress	R2	1335.366577	1429.74231	1506.786255	1532.341553	1499.099365	1430.176392	1350.325928	1284.172852	1244.31604	1221.929199	1205.980347	1185.441772	1153.033936	1112.129272	1067.981201	1025.835693	990.1255493	961.5341187	939.6605225	924.105957	914.1804199	907.0261841	898.7931519	885.6351318	863.8018188	830.7868042	784.9451294	724.6533813	648.5146484	560.6572876	470.8173218	388.9805908	325.0041199	282.088562	253.5578003	231.9367371	209.7601166	181.912262	148.3732147	109.7870636	66.80573273	22.82917023	-9.920394897	-17.4492569	14.23340416	93.27985382
2021	Russet Burbank	Heat stress	R2	1224.490356	1253.048218	1273.2854	1280.848999	1273.434814	1251.053467	1213.842163	1161.965698	1098.22937	1030.135742	965.6738892	912.8267212	876.7277832	854.4049683	841.4645386	833.5085449	826.6530151	819.3731079	810.8217773	800.1482544	786.3510742	767.2591553	740.1776733	702.40625	651.6231689	590.2587891	524.0090942	458.6383667	399.774231	349.9095154	308.3514709	274.2668152	246.8104706	224.4576721	204.6739349	184.8505096	162.3806305	135.8215942	106.2677841	75.14366913	43.87569046	14.89026642	-6.171329498	-13.02293396	0.619908035	38.46298599
2021	COTX09022-3RuRE/Y	Heat stress	R2	1457.534058	1393.324829	1340.907715	1313.124268	1310.440674	1319.300049	1325.389404	1314.48584	1280.315186	1230.758179	1175.160156	1122.856445	1079.65332	1041.322021	1001.858154	955.2651978	897.9959106	837.803772	785.6747437	752.6005859	747.1824951	760.1192017	774.0159302	771.4326782	736.3085327	670.088501	586.2329712	498.4389648	420.0419006	355.9203186	302.3687439	255.2949982	210.649826	166.4992371	124.049881	84.76032257	50.08915329	21.6140976	1.143349528	-9.471930504	-8.387839317	4.695350647	25.09718132	47.14440155	65.16153717	75.00630188
2021	COTX09022-3RuRE/Y	Heat stress	R2	1290.005127	1261.838013	1249.291504	1260.470825	1290.582642	1320.216431	1329.174805	1297.424072	1219.901489	1118.19458	1016.643066	939.5765991	902.1608887	893.5343018	898.2493286	900.8583374	888.9059448	863.6790161	830.4135132	794.3416138	759.9961548	726.656189	691.2236938	650.5870972	601.9081421	545.803772	485.2697754	423.3468323	363.0385437	306.5829163	255.4268951	210.9881287	174.6432953	145.8471527	121.1833954	97.01498413	69.71565247	39.03118134	12.0237751	-3.287343025	1.118223906	28.26450348	65.14810944	95.55758667	103.2805023	77.55949402
2021	COTX09022-3RuRE/Y	Heat stress	R2	1507.086304	1493.996094	1478.57605	1452.908081	1418.022705	1385.078125	1365.782593	1371.735474	1404.735107	1449.119019	1487.431885	1502.218018	1481.480957	1428.710571	1350.13501	1251.974609	1141.131226	1027.600586	922.2747803	836.0402832	777.8555298	742.2163696	717.083252	690.3737183	650.6459961	594.4758301	523.9449463	441.2461853	348.8049927	254.6170502	172.3284454	115.8371964	98.78746033	121.2530365	163.1847076	202.8984833	218.7709045	199.4050903	155.6209412	101.1505127	49.7218895	12.29953003	-9.01931572	-13.91811275	-2.073505163	25.8788681
2021	COTX09022-3RuRE/Y	Heat stress	R2	1456.735229	1483.271362	1503.207642	1510.050781	1501.270142	1478.819702	1444.889404	1401.687256	1352.536255	1302.737671	1257.79834	1223.226685	1200.65625	1180.757813	1152.262451	1103.901367	1028.843262	940.6358032	858.6762085	802.3635254	787.4057007	801.9048462	821.4594727	821.6034546	780.0817261	702.5316772	613.7567749	538.9354858	502.263916	504.7622375	523.9195557	536.1818237	518.3018188	463.500885	389.4282532	315.7096252	261.914093	237.3119507	228.8023376	220.3605957	195.952301	146.4004669	84.48901367	27.40421677	-7.667637348	-7.698475361
2021	COTX09022-3RuRE/Y	Heat stress	R2	1366.999146	1281.118164	1204.286255	1163.949829	1166.777588	1195.880005	1233.109619	1260.388916	1266.556885	1252.772705	1221.468872	1175.073975	1116.368408	1049.122314	977.2822266	904.7922363	834.7783203	766.585144	698.4772949	628.7193604	556.2321167	484.8583984	420.6654358	369.7401123	337.528656	321.4812012	313.5576477	305.6045837	289.7557983	264.793396	236.2534943	209.9768372	191.7084808	182.2071381	174.8467865	162.3998413	137.6679688	98.53100586	53.89611816	14.11969185	-10.44579792	-13.23437119	0.168864027	21.75084686	43.50120544	59.11267853
2021	COTX09022-3RuRE/Y	Heat stress	R2	1283.657837	1307.994629	1329.854248	1335.903687	1321.405518	1291.348755	1251.251953	1206.614014	1160.92395	1114.11438	1065.742676	1015.372253	963.4882813	913.2147217	868.1364136	831.8381348	806.902771	791.272644	781.5735474	774.4215088	766.7999268	758.4049072	750.1572266	742.9873657	737.3181763	727.1327515	701.9984741	651.3966675	565.4902344	450.6355286	329.6185303	225.9615631	162.8901367	147.9538727	165.4583588	197.8243256	227.4979553	241.866806	239.0274353	218.4846039	179.7450104	125.077095	65.62426758	14.30927277	-15.95299149	-15.90292931
2021	COTX09022-3RuRE/Y	Heat stress	R2	912.1538086	904.8884277	900.7747803	907.1034546	923.4855347	940.822937	949.5528564	940.194519	910.4935913	871.0825806	833.9182129	810.9532471	807.6463013	811.0302734	804.880188	772.9769287	704.5799561	614.1381226	523.3288574	453.8314819	423.475708	421.2885437	423.2618713	405.3171997	345.5791626	250.0865326	144.038147	53.00983429	1.700481057	-5.900021076	13.16892052	40.93821335	59.60868835	60.70343399	49.56586456	32.65852356	16.43419647	5.183551788	-1.490234137	-4.599224091	-5.155479908	-4.200058937	-2.854601622	-2.264691114	-3.565101862	-6.739313602
2021	COTX09022-3RuRE/Y	Heat stress	R2	1338.770752	1362.086914	1374.533203	1364.395386	1329.841675	1280.244019	1225.569458	1175.754395	1137.258057	1110.356445	1094.684937	1089.878906	1093.151489	1094.853149	1084.122925	1050.096069	985.6658325	900.9752197	811.1224365	731.2037964	674.3428345	638.9423828	616.725708	599.3886108	578.8886719	550.4803467	511.6914673	460.0890198	393.4918823	315.5431519	235.8078156	164.1126099	110.167038	77.49506378	60.44293213	52.61859894	47.6358757	40.95038223	32.00991058	20.78765678	7.258761883	-7.354007244	-17.81352234	-18.07954597	-2.102285385	33.82186508
2021	COTX09022-3RuRE/Y	Heat stress	R2	1107.465088	1097.531006	1076.168701	1043.752319	1004.776794	968.3897095	943.9923096	940.8980103	960.5706787	990.4975586	1016.718689	1025.281738	1007.469116	969.4182739	919.8861084	867.6313477	819.6939697	775.2390137	731.1638794	684.3659668	632.1646118	575.0294189	514.855957	453.5435181	393.0305786	335.6774597	284.1510925	241.1164551	209.1194305	187.8347778	174.0231934	164.3184204	155.3639832	144.5807495	130.5418854	111.9085083	87.3553772	57.56115723	27.54631615	2.907494068	-10.76453114	-10.07561779	1.312882304	18.32650375	35.8919487	50.48625565
2021	COTX09022-3RuRE/Y	Heat stress	R2	735.5947266	796.4505005	843.8417358	861.4205933	845.5032349	806.7417603	756.5735474	706.388855	664.3672485	632.9654541	614.0427246	609.4580688	618.5668335	633.5758057	645.449585	645.1449585	625.8648682	591.1559448	547.5296631	501.4936523	458.5944824	417.1796875	372.3231506	319.0872498	253.4482269	182.9957733	123.272583	89.99720001	98.05221558	143.0741119	201.1446838	247.4785767	257.5989685	223.7205048	162.8038788	93.8215332	35.69901276	0.647028387	-13.74089146	-11.77276802	2.235556841	23.30759621	44.32640457	57.74912643	56.02118301	35.61143494
[truncated: 1,775 more rows]
[truncated: 1,605 more columns]
